# Supplementary material for: Global transcriptome analysis of the maize (Zea mays L.) inbred line 08LF during leaf senescence initiated by pollination-prevention
Source: PLoS One. 2017 Oct 3;12(10):e0185838. doi: 10.1371/journal.pone.0185838 (PMC5626513; doi:10.1371/journal.pone.0185838)
Supplement: S1 Table — (XLSX) [file pone.0185838.s008.xlsx]

## Sheet: Sheet1
Table S1A Two-way analysis of variance for the effect of environment of FP
Source	SS	df	MS	F-value	P-value
Blocks	2.9755	2	1.4877	1.2224	0.3053
A	7.7584	2	3.8792	2.8301	0.0984
B	898.164	6	149.694	109.211	0.0001
AxB	16.4483	12	1.3707	1.1262	0.3672
Error	48.6845	40	1.2171
Total	974.031	62
Table S1B Two-way analysis of variance for the effect of environment of FNP
Source	SS	df	MS	F-value	P-value
Blocks	14.3154	2	7.1577	2.8739	0.0682
A	3.5098	2	1.7549	1.3201	0.3032
B	10455.8	6	1742.63	1310.87	0.0001
AxB	15.9524	12	1.3294	0.5337	0.8795
Error	99.6247	40	2.4906
Total	10589.2	62
A:the differences between environment. 08LF grown in Xingyang and Hainan in 2013,Zhengzhou in 2014.
B:the differences between period . The chlorophyll content measured at 6, 10, 14, 18, 21, 24 and 27 days after silk.
SS:Sum of square.
df:Degrees of freedom.
MS: Mean square.
