# Supplementary material for: Global transcriptome analysis of the maize (Zea mays L.) inbred line 08LF during leaf senescence initiated by pollination-prevention
Source: PLoS One. 2017 Oct 3;12(10):e0185838. doi: 10.1371/journal.pone.0185838 (PMC5626513; doi:10.1371/journal.pone.0185838)
Supplement: S2 Table — Excel file containing a list of alpha-linolenic acid metabolism-related genes in FNP plants. (XLSX) [file pone.0185838.s009.xlsx]

## Sheet: Sheet4
	d06Nleaf	d10Nleaf	d14Nleaf	d18Nleaf	d21Nleaf	d24Nleaf	mapman.ANN	mapman.description	TAIR10.short_description	TAIR10.ANN		at.homo	rice.homo	Family
GRMZM2G002959	50.3359	80.7119	124.803	138.46	140.152	234.551	lipid metabolism.lipid degradation.beta-oxidation.acyl CoA DH	highly similar to ( 681) AT3G51840 | Symbols: ACX4, ATSCX, ATG6 | ACX4 (ACYL-COA OXIDASE 4); acyl-CoA oxidase/ oxidoreductase | chr3:19225653-19229008 REVERSEweakly similar to ( 160) IVD1_SOLTU Isovaleryl-CoA dehydrogenase 1, mitochondrial precursor (EC 1.3.99.10) (IVD 1) - Solanum tuberosum (Potato)highly similar to ( 783) loc_os05g07090 12005.m27711 protein glutaryl-CoA dehydrogenase, mitochond…	acyl-CoA oxidase 4	acyl-CoA oxidase 4 (ACX4); FUNCTIONS IN: oxidoreductase activity, acyl-CoA oxidase activity; INVOLVED IN: fatty acid beta-oxidation, short-chain fatty acid metabolic process, embryo development ending in seed dormancy; LOCATED IN: peroxisome; EXPRESSED IN: 25 plant structures; EXPRESSED DURING: 15 growth stages; CONTAINS InterPro DOMAIN/s: Acyl-CoA oxidase/dehydrogenase, type1/2, C-terminal (Inte…		AT3G51840	loc_os05g07090		ACX
GRMZM2G014136	81.3589	81.9621	93.486	99.3669	136.579	192.348	lipid metabolism.lipid degradation.beta-oxidation.acyl CoA DH	highly similar to ( 890) AT1G06290 | Symbols: ACX3, ATACX3 | ACX3 (ACYL-COA OXIDASE 3); acyl-CoA oxidase | chr1:1922423-1926002 FORWARDmoderately similar to ( 339) ACOX2_CUCMA Acyl-coenzyme A oxidase, peroxisomal precursor (EC 1.3.3.6) (AOX) (Long-chain acyl-CoA oxidase) - Cucurbita maxima (Pumpkin) (Winter squash)nearly identical (1103) loc_os06g24704 12006.m07120 protein acyl-coenzyme A oxidase…	acyl-CoA oxidase 3	acyl-CoA oxidase 3 (ACX3); FUNCTIONS IN: acyl-CoA oxidase activity; INVOLVED IN: medium-chain fatty acid metabolic process, fatty acid beta-oxidation; LOCATED IN: peroxisome; EXPRESSED IN: male gametophyte, guard cell, pollen tube; EXPRESSED DURING: L mature pollen stage, M germinated pollen stage; CONTAINS InterPro DOMAIN/s: Acyl-CoA oxidase/dehydrogenase, type1/2, C-terminal (InterPro:IPR013764…		AT1G06290	loc_os06g24704		ACX
GRMZM2G099666	6.97119	11.5996	22.7372	23.0287	25.9842	47.7219	lipid metabolism.lipid degradation.beta-oxidation.acyl CoA DH	nearly identical (1065) AT5G65110 | Symbols: ACX2, ATACX2 | ACX2 (ACYL-COA OXIDASE 2); acyl-CoA oxidase | chr5:26010060-26012482 REVERSEnearly identical (1038) ACOX2_CUCMA Acyl-coenzyme A oxidase, peroxisomal precursor (EC 1.3.3.6) (AOX) (Long-chain acyl-CoA oxidase) - Cucurbita maxima (Pumpkin) (Winter squash)nearly identical (1190) loc_os11g39220 12011.m28844 protein acyl-coenzyme A oxidase 1, …	acyl-CoA oxidase 2	acyl-CoA oxidase 2 (ACX2); CONTAINS InterPro DOMAIN/s: Acyl-CoA oxidase/dehydrogenase, type1/2, C-terminal (InterPro:IPR013764), Acyl-CoA oxidase/dehydrogenase, type 1 (InterPro:IPR006090), Acyl-CoA dehydrogenase/oxidase (InterPro:IPR009100), Acyl-CoA oxidase (InterPro:IPR012258), Acyl-CoA oxidase/dehydrogenase, central domain (InterPro:IPR006091), Acyl-CoA oxidase, C-terminal (InterPro:IPR002655…		AT5G65110	loc_os11g39220		ACX
GRMZM5G862219	21.2869	27.4727	62.1033	66.0532	67.4175	77.5884	lipid metabolism.lipid degradation.beta-oxidation.acyl CoA DH	highly similar to ( 676) AT3G51840 | Symbols: ACX4, ATSCX, ATG6 | ACX4 (ACYL-COA OXIDASE 4); acyl-CoA oxidase/ oxidoreductase | chr3:19225653-19229008 REVERSEweakly similar to ( 152) IVD1_SOLTU Isovaleryl-CoA dehydrogenase 1, mitochondrial precursor (EC 1.3.99.10) (IVD 1) - Solanum tuberosum (Potato)highly similar to ( 785) loc_os01g06600 12001.m07290 protein glutaryl-CoA dehydrogenase, mitochond…	acyl-CoA oxidase 4	acyl-CoA oxidase 4 (ACX4); FUNCTIONS IN: oxidoreductase activity, acyl-CoA oxidase activity; INVOLVED IN: fatty acid beta-oxidation, short-chain fatty acid metabolic process, embryo development ending in seed dormancy; LOCATED IN: peroxisome; EXPRESSED IN: 25 plant structures; EXPRESSED DURING: 15 growth stages; CONTAINS InterPro DOMAIN/s: Acyl-CoA oxidase/dehydrogenase, type1/2, C-terminal (Inte…		AT3G51840	loc_os01g06600		ACX
GRMZM2G079632	5.8109	7.25804	24.2923	39.8456	46.9088	75.0294	development.unspecified	moderately similar to ( 213) AT3G15500 | Symbols: ATNAC3, ANAC055 | ANAC055 (ARABIDOPSIS NAC DOMAIN CONTAINING PROTEIN 55); transcription factor | chr3:5234731-5235882 FORWARDmoderately similar to ( 268) NAC67_ORYSA NAC domain-containing protein 67 (ONAC067) - Oryza sativa (Rice)moderately similar to ( 268) loc_os07g12340 12007.m05687 protein NAC domain-containing protein 67, putative, expressed …	NAC domain containing protein 3	NAC domain containing protein 3 (NAC3); FUNCTIONS IN: sequence-specific DNA binding transcription factor activity; INVOLVED IN: multicellular organismal development, response to water deprivation, hyperosmotic salinity response, response to abscisic acid stimulus, jasmonic acid mediated signaling pathway; LOCATED IN: cellular_component unknown; EXPRESSED IN: 12 plant structures; EXPRESSED DURING:…	nac3	AT3G15500	loc_os07g12340	NAC	ANAC
GRMZM2G415793	3.2183	22.28	23.8609	27.6578	33.1307	36.2434	hormone metabolism.jasmonate.synthesis-degradation.allene oxidase cyclase	weakly similar to ( 177) AT3G25780 | Symbols: AOC3 | AOC3 (ALLENE OXIDE CYCLASE 3); allene-oxide cyclase | chr3:9409362-9410409 FORWARDmoderately similar to ( 229) loc_os03g32314 12003.m08473 protein allene oxide cyclase 4, chloroplast precursor, putative, expressed seq=cds; coord=9:124917398..124918732:-1; parent_gene=GRMZM2G415793	allene oxide cyclase 3	allene oxide cyclase 3 (AOC3); FUNCTIONS IN: allene-oxide cyclase activity; INVOLVED IN: response to salt stress, response to fungus, jasmonic acid biosynthetic process; LOCATED IN: plasma membrane, membrane; EXPRESSED IN: 20 plant structures; EXPRESSED DURING: 14 growth stages; CONTAINS InterPro DOMAIN/s: Allene oxide cyclase (InterPro:IPR009410); BEST Arabidopsis thaliana protein match is: alle…		AT3G25780	loc_os03g32314		AOC
GRMZM2G002178	1.85385	4.09809	12.7648	19.3028	23.7106	7.95362	hormone metabolism.jasmonate.synthesis-degradation.allene oxidase synthase	highly similar to ( 562) AT5G42650 | Symbols: AOS, CYP74A, DDE2 | AOS (ALLENE OXIDE SYNTHASE); allene oxide synthase/ hydro-lyase/ oxygen binding | chr5:17097803-17099359 REVERSEhighly similar to ( 741) C74A2_ORYSA Cytochrome P450 74A2 (EC 4.2.1.92) (Allene oxide synthase 2) (Hydroperoxide dehydrase 2) - Oryza sativa (Rice)highly similar to ( 741) loc_os03g12500 12003.m06700 protein cytochrome P4…	allene oxide synthase	allene oxide synthase (AOS); FUNCTIONS IN: hydro-lyase activity, allene oxide synthase activity, oxygen binding; INVOLVED IN: in 7 processes; LOCATED IN: in 7 components; EXPRESSED IN: 23 plant structures; EXPRESSED DURING: 13 growth stages; CONTAINS InterPro DOMAIN/s: Cytochrome P450 (InterPro:IPR001128); BEST Arabidopsis thaliana protein match is: hydroperoxide lyase 1 (TAIR:AT4G15440.1); Has 1…		AT5G42650	loc_os03g12500		AOS
GRMZM2G033098	4.44645	7.46192	73.3643	60.0885	47.7737	22.2636	hormone metabolism.jasmonate.synthesis-degradation.allene oxidase synthase	highly similar to ( 559) AT5G42650 | Symbols: AOS, CYP74A, DDE2 | AOS (ALLENE OXIDE SYNTHASE); allene oxide synthase/ hydro-lyase/ oxygen binding | chr5:17097803-17099359 REVERSEhighly similar to ( 801) C74A1_ORYSA Cytochrome P450 74A1, chloroplast precursor (EC 4.2.1.92) (Allene oxide synthase 1) (Hydroperoxide dehydrase 1) - Oryza sativa (Rice)highly similar to ( 801) loc_os03g55800 12003.m1049…	allene oxide synthase	allene oxide synthase (AOS); FUNCTIONS IN: hydro-lyase activity, allene oxide synthase activity, oxygen binding; INVOLVED IN: in 7 processes; LOCATED IN: in 7 components; EXPRESSED IN: 23 plant structures; EXPRESSED DURING: 13 growth stages; CONTAINS InterPro DOMAIN/s: Cytochrome P450 (InterPro:IPR001128); BEST Arabidopsis thaliana protein match is: hydroperoxide lyase 1 (TAIR:AT4G15440.1); Has 1…		AT5G42650	loc_os03g55800		AOS
GRMZM2G067225	28.2926	140.051	300.379	300.29	312.049	672.341	hormone metabolism.jasmonate.synthesis-degradation.allene oxidase synthase	highly similar to ( 509) AT5G42650 | Symbols: AOS, CYP74A, DDE2 | AOS (ALLENE OXIDE SYNTHASE); allene oxide synthase/ hydro-lyase/ oxygen binding | chr5:17097803-17099359 REVERSEhighly similar to ( 675) C74A2_ORYSA Cytochrome P450 74A2 (EC 4.2.1.92) (Allene oxide synthase 2) (Hydroperoxide dehydrase 2) - Oryza sativa (Rice)highly similar to ( 675) loc_os03g12500 12003.m06700 protein cytochrome P4…	allene oxide synthase	allene oxide synthase (AOS); FUNCTIONS IN: hydro-lyase activity, allene oxide synthase activity, oxygen binding; INVOLVED IN: in 7 processes; LOCATED IN: in 7 components; EXPRESSED IN: 23 plant structures; EXPRESSED DURING: 13 growth stages; CONTAINS InterPro DOMAIN/s: Cytochrome P450 (InterPro:IPR001128); BEST Arabidopsis thaliana protein match is: hydroperoxide lyase 1 (TAIR:AT4G15440.1); Has 1…		AT5G42650	loc_os03g12500		AOS
GRMZM2G035314	21.1389	89.409	109.116	49.6695	41.2437	39.5405	protein.degradation.ubiquitin.E3.SCF.FBOX	moderately similar to ( 232) AT2G39940 | Symbols: COI1 | COI1 (CORONATINE INSENSITIVE 1); protein binding / ubiquitin-protein ligase | chr2:16672848-16675486 REVERSEmoderately similar to ( 354) loc_os01g63420 12001.m43515 protein coronatine-insensitive protein 1, putative, expressed seq=cds; coord=8:167462230..167464471:-1; parent_gene=GRMZM2G035314	RNI-like superfamily protein	CORONATINE INSENSITIVE 1 (COI1); BEST Arabidopsis thaliana protein match is: GRR1-like protein 1 (TAIR:AT4G03190.1); Has 1742 Blast hits to 1380 proteins in 128 species: Archae - 0; Bacteria - 2; Metazoa - 463; Fungi - 47; Plants - 1165; Viruses - 0; Other Eukaryotes - 65 (source: NCBI BLink).	col1	AT2G39940	loc_os01g63420		COL
GRMZM2G001421	21.2148	43.9724	49.6488	31.0936	28.2717	24.5226	hormone metabolism.auxin.induced-regulated-responsive-activated	highly similar to ( 627) AT2G46370 | Symbols: JAR1, FIN219 | JAR1 (JASMONATE RESISTANT 1); ATP binding / adenylyltransferase/ catalytic/ jasmonate-amino synthetase | chr2:19034579-19036369 FORWARDhighly similar to ( 700) GH35_ORYSA Probable indole-3-acetic acid-amido synthetase GH3.5 (EC 6.3.2.-) (Auxin-responsive GH3-like protein 5) (OsGH3-5) - Oryza sativa (Rice)highly similar to ( 830) loc_os0…	Auxin-responsive GH3 family protein	JASMONATE RESISTANT 1 (JAR1); FUNCTIONS IN: catalytic activity, adenylyltransferase activity, ATP binding, jasmonate-amino synthetase activity; INVOLVED IN: in 13 processes; LOCATED IN: cytoplasm; EXPRESSED IN: 24 plant structures; EXPRESSED DURING: 13 growth stages; CONTAINS InterPro DOMAIN/s: GH3 auxin-responsive promoter (InterPro:IPR004993); BEST Arabidopsis thaliana protein match is: Auxin-r…		AT2G46370	loc_os01g12160		JAR1
GRMZM2G101769	44.4537	79.2513	58.357	45.0123	24.492	22.2377	not assigned.unknown	weakly similar to ( 123) AT1G74950 | Symbols: JAZ2, TIFY10B | TIFY10B | chr1:28148919-28150258 REVERSEmoderately similar to ( 309) loc_os07g42370 12007.m29261 protein pnFL-2, putative, expressed seq=cds; coord=2:211210657..211213272:1; parent_gene=GRMZM2G101769	TIFY domain/Divergent CCT motif family protein	TIFY10B; CONTAINS InterPro DOMAIN/s: Tify (InterPro:IPR010399), CCT domain-like (InterPro:IPR018467); BEST Arabidopsis thaliana protein match is: jasmonate-zim-domain protein 1 (TAIR:AT1G19180.1); Has 432 Blast hits to 427 proteins in 29 species: Archae - 0; Bacteria - 0; Metazoa - 0; Fungi - 0; Plants - 432; Viruses - 0; Other Eukaryotes - 0 (source: NCBI BLink).		AT1G74950	loc_os07g42370		JAZ2
GRMZM2G114681	63.7202	178.583	107.293	62.6944	62.4332	21.239	not assigned.unknown	very weakly similar to (87.8) AT3G17860 | Symbols: TIFY6B | JAZ3 (JASMONATE-ZIM-DOMAIN PROTEIN 3) | chr3:6121143-6122691 FORWARDmoderately similar to ( 355) loc_os09g23660 12009.m22234 protein ZIM motif family protein, expressed seq=cds; coord=2:179437333..179440053:-1; parent_gene=GRMZM2G114681	jasmonate-zim-domain protein 3	jasmonate-zim-domain protein 3 (JAZ3); FUNCTIONS IN: protein binding; INVOLVED IN: jasmonic acid mediated signaling pathway; LOCATED IN: chloroplast; EXPRESSED IN: 23 plant structures; EXPRESSED DURING: 14 growth stages; CONTAINS InterPro DOMAIN/s: Tify (InterPro:IPR010399), CCT domain-like (InterPro:IPR018467); BEST Arabidopsis thaliana protein match is: jasmonate-zim-domain protein 4 (TAIR:AT1G…		AT3G17860	loc_os09g23660		JAZ3
GRMZM2G050307	31.8761	29.253	34.5915	58.7364	95.7348	82.3475	hormone metabolism.salicylic acid.synthesis-degradation	moderately similar to ( 207) AT1G19640 | Symbols: JMT | JMT (JASMONIC ACID CARBOXYL METHYLTRANSFERASE); jasmonate O-methyltransferase | chr1:6789166-6791708 REVERSEweakly similar to ( 179) BAMT_ANTMA Benzoate carboxyl methyltransferase (EC 2.1.1.-) (S-adenosyl-L-methionine:benzoic acid carboxyl methyltransferase) - Antirrhinum majus (Garden snapdragon)moderately similar to ( 445) loc_os02g48770 1…	jasmonic acid carboxyl methyltransferase	jasmonic acid carboxyl methyltransferase (JMT); CONTAINS InterPro DOMAIN/s: SAM dependent carboxyl methyltransferase (InterPro:IPR005299); BEST Arabidopsis thaliana protein match is: S-adenosyl-L-methionine-dependent methyltransferases superfamily protein (TAIR:AT3G11480.1); Has 890 Blast hits to 871 proteins in 121 species: Archae - 0; Bacteria - 61; Metazoa - 9; Fungi - 5; Plants - 740; Viruses…		AT1G19640	loc_os02g48770		JMT
GRMZM2G102760	1.88018	2.19939	2.17253	2.68019	8.76967	25.1594	hormone metabolism.jasmonate.synthesis-degradation.lipoxygenase	highly similar to ( 567) AT1G55020 | Symbols: LOX1 | LOX1; lipoxygenase | chr1:20525798-20530143 FORWARDhighly similar to ( 828) LOX4_ORYSA Probable lipoxygenase 4 (EC 1.13.11.12) - Oryza sativa (Rice)highly similar to ( 828) loc_os03g49380 12003.m35371 protein lipoxygenase 4, putative, expressed seq=cds; coord=5:12275542..12279067:-1; parent_gene=GRMZM2G102760	lipoxygenase 1	lipoxygenase 1 (LOX1); CONTAINS InterPro DOMAIN/s: Lipoxygenase, iron binding site (InterPro:IPR020833), Lipoxygenase, C-terminal (InterPro:IPR013819), Lipoxygenase, LH2 (InterPro:IPR001024), Lipase/lipooxygenase, PLAT/LH2 (InterPro:IPR008976), Lipoxygenase, conserved site (InterPro:IPR020834), Lipoxygenase (InterPro:IPR000907), Lipoxygenase, plant (InterPro:IPR001246); BEST Arabidopsis thaliana …	lox	AT1G55020	loc_os03g49380		LOX1
GRMZM2G109056	44.6612	65.1143	30.5314	21.1871	20.3151	9.08985	hormone metabolism.jasmonate.synthesis-degradation.lipoxygenase	nearly identical (1016) AT1G55020 | Symbols: LOX1 | LOX1; lipoxygenase | chr1:20525798-20530143 FORWARDnearly identical (1432) LOX4_ORYSA Probable lipoxygenase 4 (EC 1.13.11.12) - Oryza sativa (Rice)nearly identical (1432) loc_os03g49380 12003.m35371 protein lipoxygenase 4, putative, expressed seq=cds; coord=1:264209651..264226078:1; parent_gene=GRMZM2G109056	lipoxygenase 1	lipoxygenase 1 (LOX1); CONTAINS InterPro DOMAIN/s: Lipoxygenase, iron binding site (InterPro:IPR020833), Lipoxygenase, C-terminal (InterPro:IPR013819), Lipoxygenase, LH2 (InterPro:IPR001024), Lipase/lipooxygenase, PLAT/LH2 (InterPro:IPR008976), Lipoxygenase, conserved site (InterPro:IPR020834), Lipoxygenase (InterPro:IPR000907), Lipoxygenase, plant (InterPro:IPR001246); BEST Arabidopsis thaliana …	lox	AT1G55020	loc_os03g49380		LOX1
GRMZM2G156861	4.23893	25.5887	43.463	47.5979	68.8581	72.2318	hormone metabolism.jasmonate.synthesis-degradation.lipoxygenase	highly similar to ( 960) AT1G55020 | Symbols: LOX1 | LOX1; lipoxygenase | chr1:20525798-20530143 FORWARDnearly identical (1390) LOX2_ORYSA Lipoxygenase 2 (EC 1.13.11.12) (Lipoxygenase L-2) - Oryza sativa (Rice)nearly identical (1390) loc_os03g52860 12003.m10259 protein lipoxygenase 2, putative, expressed seq=cds; coord=3:168695539..168839001:1; parent_gene=GRMZM2G156861	lipoxygenase 1	lipoxygenase 1 (LOX1); CONTAINS InterPro DOMAIN/s: Lipoxygenase, iron binding site (InterPro:IPR020833), Lipoxygenase, C-terminal (InterPro:IPR013819), Lipoxygenase, LH2 (InterPro:IPR001024), Lipase/lipooxygenase, PLAT/LH2 (InterPro:IPR008976), Lipoxygenase, conserved site (InterPro:IPR020834), Lipoxygenase (InterPro:IPR000907), Lipoxygenase, plant (InterPro:IPR001246); BEST Arabidopsis thaliana …	lox	AT1G55020	loc_os03g52860		LOX1
GRMZM2G015419	2023.6	2698.06	4739.64	5985.7	7332.9	3143.63	hormone metabolism.jasmonate.synthesis-degradation.lipoxygenase	highly similar to ( 892) AT3G45140 | Symbols: LOX2, ATLOX2 | LOX2 (LIPOXYGENASE 2); lipoxygenase | chr3:16525437-16529233 FORWARDnearly identical (1226) LOX23_HORVU Lipoxygenase 2.3, chloroplast precursor (EC 1.13.11.12) (LOX2:Hv:3) - Hordeum vulgare (Barley)nearly identical (1228) loc_os02g10120 12002.m06309 protein lipoxygenase 2.3, chloroplast precursor, putative, expressed seq=cds; coord=4:23…	lipoxygenase 2	lipoxygenase 2 (LOX2); FUNCTIONS IN: lipoxygenase activity; INVOLVED IN: in 7 processes; LOCATED IN: chloroplast thylakoid membrane, chloroplast stroma, chloroplast, chloroplast envelope; EXPRESSED IN: 24 plant structures; EXPRESSED DURING: 13 growth stages; CONTAINS InterPro DOMAIN/s: Lipoxygenase, iron binding site (InterPro:IPR020833), Lipoxygenase, C-terminal (InterPro:IPR013819), Lipoxygenas…	lox	AT3G45140	loc_os02g10120		LOX2
GRMZM5G822593	18.9737	28.7402	323.389	220.697	136.417	119.467	hormone metabolism.jasmonate.synthesis-degradation.lipoxygenase	highly similar to ( 892) AT3G45140 | Symbols: LOX2, ATLOX2 | LOX2 (LIPOXYGENASE 2); lipoxygenase | chr3:16525437-16529233 FORWARDnearly identical (1356) LOXC2_ORYSA Probable lipoxygenase 8, chloroplast precursor (EC 1.13.11.12) - Oryza sativa (Rice)nearly identical (1356) loc_os08g39850 12008.m26741 protein lipoxygenase 8, chloroplast precursor, putative, expressed seq=cds; coord=1:188114875..188…	lipoxygenase 2	lipoxygenase 2 (LOX2); FUNCTIONS IN: lipoxygenase activity; INVOLVED IN: in 7 processes; LOCATED IN: chloroplast thylakoid membrane, chloroplast stroma, chloroplast, chloroplast envelope; EXPRESSED IN: 24 plant structures; EXPRESSED DURING: 13 growth stages; CONTAINS InterPro DOMAIN/s: Lipoxygenase, iron binding site (InterPro:IPR020833), Lipoxygenase, C-terminal (InterPro:IPR013819), Lipoxygenas…	lox	AT3G45140	loc_os08g39850		LOX2
GRMZM2G070092	7.95688	7.10483	10.0999	13.7977	23.6695	34.1043	hormone metabolism.jasmonate.synthesis-degradation.lipoxygenase	highly similar to ( 800) AT1G17420 | Symbols: LOX3 | LOX3; electron carrier/ iron ion binding / lipoxygenase/ metal ion binding / oxidoreductase, acting on single donors with incorporation of molecular oxygen, incorporation of two atoms of oxygen | chr1:5977512-5981384 FORWARDnearly identical (1093) LOX5_ORYSA Putative lipoxygenase 5 (EC 1.13.11.12) - Oryza sativa (Rice)highly similar to ( 840) l…	lipoxygenase 3	lipoxygenase 3 (LOX3); FUNCTIONS IN: oxidoreductase activity, acting on single donors with incorporation of molecular oxygen, incorporation of two atoms of oxygen, lipoxygenase activity, iron ion binding, metal ion binding; INVOLVED IN: growth, response to fungus, jasmonic acid biosynthetic process, response to wounding, defense response; LOCATED IN: chloroplast; EXPRESSED IN: 22 plant structures…	lox	AT1G17420	loc_os03g08220		LOX3
GRMZM2G104843	93.6915	96.7793	121.707	171.391	673.316	45.4493	hormone metabolism.jasmonate.synthesis-degradation.lipoxygenase	highly similar to ( 808) AT1G17420 | Symbols: LOX3 | LOX3; electron carrier/ iron ion binding / lipoxygenase/ metal ion binding / oxidoreductase, acting on single donors with incorporation of molecular oxygen, incorporation of two atoms of oxygen | chr1:5977512-5981384 FORWARDnearly identical (1084) LOX5_ORYSA Putative lipoxygenase 5 (EC 1.13.11.12) - Oryza sativa (Rice)highly similar to ( 835) l…	lipoxygenase 3	lipoxygenase 3 (LOX3); FUNCTIONS IN: oxidoreductase activity, acting on single donors with incorporation of molecular oxygen, incorporation of two atoms of oxygen, lipoxygenase activity, iron ion binding, metal ion binding; INVOLVED IN: growth, response to fungus, jasmonic acid biosynthetic process, response to wounding, defense response; LOCATED IN: chloroplast; EXPRESSED IN: 22 plant structures…	lox	AT1G17420	loc_os03g08220		LOX3
GRMZM2G040095	568.761	866.311	2135.61	1071.98	1302.51	1316.91	hormone metabolism.jasmonate.synthesis-degradation.lipoxygenase	highly similar to ( 592) AT3G22400 | Symbols: LOX5 | LOX5; electron carrier/ iron ion binding / lipoxygenase/ metal ion binding / oxidoreductase, acting on single donors with incorporation of molecular oxygen, incorporation of two atoms of oxygen | chr3:7927011-7931167 FORWARDhighly similar to ( 604) LOX1_SOLTU Lipoxygenase 1 (EC 1.13.11.12) - Solanum tuberosum (Potato)highly similar to ( 601) lo…	PLAT/LH2 domain-containing lipoxygenase family protein	LOX5; FUNCTIONS IN: oxidoreductase activity, acting on single donors with incorporation of molecular oxygen, incorporation of two atoms of oxygen, lipoxygenase activity, iron ion binding, metal ion binding; INVOLVED IN: root development; LOCATED IN: chloroplast; EXPRESSED IN: 22 plant structures; EXPRESSED DURING: 13 growth stages; CONTAINS InterPro DOMAIN/s: Lipoxygenase, LH2 (InterPro:IPR001024…	lox	AT3G22400	loc_os03g49380		LOX5
GRMZM2G106748	0.918408	5.18984	6.87709	8.27994	14.6161	5.1942	hormone metabolism.jasmonate.synthesis-degradation.lipoxygenase	moderately similar to ( 359) AT3G22400 | Symbols: LOX5 | LOX5; electron carrier/ iron ion binding / lipoxygenase/ metal ion binding / oxidoreductase, acting on single donors with incorporation of molecular oxygen, incorporation of two atoms of oxygen | chr3:7927011-7931167 FORWARDmoderately similar to ( 369) LOX1_SOLTU Lipoxygenase 1 (EC 1.13.11.12) - Solanum tuberosum (Potato)highly similar to (…	PLAT/LH2 domain-containing lipoxygenase family protein	LOX5; FUNCTIONS IN: oxidoreductase activity, acting on single donors with incorporation of molecular oxygen, incorporation of two atoms of oxygen, lipoxygenase activity, iron ion binding, metal ion binding; INVOLVED IN: root development; LOCATED IN: chloroplast; EXPRESSED IN: 22 plant structures; EXPRESSED DURING: 13 growth stages; CONTAINS InterPro DOMAIN/s: Lipoxygenase, LH2 (InterPro:IPR001024…	lox	AT3G22400	loc_os05g23880		LOX5
GRMZM2G109130	10.0468	10.7775	16.291	20.7856	22.2901	75.1918	hormone metabolism.jasmonate.synthesis-degradation.lipoxygenase	highly similar to ( 826) AT3G22400 | Symbols: LOX5 | LOX5; electron carrier/ iron ion binding / lipoxygenase/ metal ion binding / oxidoreductase, acting on single donors with incorporation of molecular oxygen, incorporation of two atoms of oxygen | chr3:7927011-7931167 FORWARDnearly identical (1215) LOX3_ORYSA Putative lipoxygenase 3 (EC 1.13.11.12) - Oryza sativa (Rice)nearly identical (1215) lo…	PLAT/LH2 domain-containing lipoxygenase family protein	LOX5; FUNCTIONS IN: oxidoreductase activity, acting on single donors with incorporation of molecular oxygen, incorporation of two atoms of oxygen, lipoxygenase activity, iron ion binding, metal ion binding; INVOLVED IN: root development; LOCATED IN: chloroplast; EXPRESSED IN: 22 plant structures; EXPRESSED DURING: 13 growth stages; CONTAINS InterPro DOMAIN/s: Lipoxygenase, LH2 (InterPro:IPR001024…	lox	AT3G22400	loc_os03g49350		LOX5
GRMZM2G106250	9.32783	12.1344	26.6102	29.4229	37.1899	39.9304	lipid metabolism.lipid degradation.beta-oxidation.multifunctional	moderately similar to ( 382) AT3G15290 | Symbols: | 3-hydroxybutyryl-CoA dehydrogenase, putative | chr3:5145054-5146613 FORWARDweakly similar to ( 129) MFPA_BRANA Glyoxysomal fatty acid beta-oxidation multifunctional protein MFP-a [Includes: Enoyl-CoA hydratase (EC 4.2.1.17); 3-2-trans-enoyl-CoA isomerase (EC 5.3.3.8); 3-hydroxybutyryl-CoA epimerase (EC 5.1.2.3); 3-hydroxyacyl-CoA dehydrogenase (…	3-hydroxyacyl-CoA dehydrogenase family protein	3-hydroxyacyl-CoA dehydrogenase family protein; FUNCTIONS IN: in 7 functions; INVOLVED IN: fatty acid metabolic process, metabolic process; LOCATED IN: peroxisome; EXPRESSED IN: 24 plant structures; EXPRESSED DURING: 15 growth stages; CONTAINS InterPro DOMAIN/s: Dehydrogenase, multihelical (InterPro:IPR013328), 6-phosphogluconate dehydrogenase, C-terminal-like (InterPro:IPR008927), 3-hydroxyacyl-…		AT3G15290	loc_os01g58380		MFP2
GRMZM2G132903	88.2973	135.205	191.792	194.675	262.956	178.641	lipid metabolism.lipid degradation.beta-oxidation.multifunctional	highly similar to ( 704) AT3G06860 | Symbols: MFP2, ATMFP2 | MFP2 (MULTIFUNCTIONAL PROTEIN 2); 3-hydroxyacyl-CoA dehydrogenase/ enoyl-CoA hydratase | chr3:2161926-2166009 FORWARDhighly similar to ( 709) MFPA_BRANA Glyoxysomal fatty acid beta-oxidation multifunctional protein MFP-a [Includes: Enoyl-CoA hydratase (EC 4.2.1.17); 3-2-trans-enoyl-CoA isomerase (EC 5.3.3.8); 3-hydroxybutyryl-CoA epimer…	multifunctional protein 2	multifunctional protein 2 (MFP2); FUNCTIONS IN: enoyl-CoA hydratase activity, 3-hydroxyacyl-CoA dehydrogenase activity; INVOLVED IN: fatty acid beta-oxidation; LOCATED IN: nucleolus, cell wall, peroxisome; EXPRESSED IN: 24 plant structures; EXPRESSED DURING: 14 growth stages; CONTAINS InterPro DOMAIN/s: Enoyl-CoA hydratase/isomerase, conserved site (InterPro:IPR018376), 3-hydroxyacyl-CoA dehydrog…		AT3G06860	loc_os01g24680		MFP2
GRMZM2G459755	16.111	18.1593	21.8482	28.7245	43.3611	64.7652	lipid metabolism.lipid degradation.beta-oxidation.multifunctional	moderately similar to ( 216) AT4G29010 | Symbols: AIM1 | AIM1 (ABNORMAL INFLORESCENCE MERISTEM); enoyl-CoA hydratase | chr4:14297312-14302016 REVERSEmoderately similar to ( 276) MFP_ORYSA Peroxisomal fatty acid beta-oxidation multifunctional protein (MFP) [Includes: Enoyl-CoA hydratase (EC 4.2.1.17); 3-2-trans-enoyl-CoA isomerase (EC 5.3.3.8); 3-hydroxybutyryl-CoA epimerase (EC 5.1.2.3); 3-hydrox…	Enoyl-CoA hydratase/isomerase family	ABNORMAL INFLORESCENCE MERISTEM (AIM1); FUNCTIONS IN: enoyl-CoA hydratase activity; INVOLVED IN: multicellular organismal development, flower development, fatty acid beta-oxidation, seed germination; LOCATED IN: cell wall, peroxisome, chloroplast; EXPRESSED IN: 24 plant structures; EXPRESSED DURING: 13 growth stages; CONTAINS InterPro DOMAIN/s: Enoyl-CoA hydratase/isomerase, conserved site (Inter…		AT4G29010	loc_os02g17390		MFP2
GRMZM5G854613	156.857	260.185	394.635	438.328	522.159	910.121	lipid metabolism.lipid degradation.beta-oxidation.multifunctional	moderately similar to ( 500) AT4G29010 | Symbols: AIM1 | AIM1 (ABNORMAL INFLORESCENCE MERISTEM); enoyl-CoA hydratase | chr4:14297312-14302016 REVERSEhighly similar to ( 665) MFP_ORYSA Peroxisomal fatty acid beta-oxidation multifunctional protein (MFP) [Includes: Enoyl-CoA hydratase (EC 4.2.1.17); 3-2-trans-enoyl-CoA isomerase (EC 5.3.3.8); 3-hydroxybutyryl-CoA epimerase (EC 5.1.2.3); 3-hydroxyacy…	Enoyl-CoA hydratase/isomerase family	ABNORMAL INFLORESCENCE MERISTEM (AIM1); FUNCTIONS IN: enoyl-CoA hydratase activity; INVOLVED IN: multicellular organismal development, flower development, fatty acid beta-oxidation, seed germination; LOCATED IN: cell wall, peroxisome, chloroplast; EXPRESSED IN: 24 plant structures; EXPRESSED DURING: 13 growth stages; CONTAINS InterPro DOMAIN/s: Enoyl-CoA hydratase/isomerase, conserved site (Inter…		AT4G29010	loc_os02g17390		MFP2
GRMZM2G001930	29.8667	20.7594	41.4565	92.8054	99.1474	173.769	RNA.regulation of transcription.bHLH,Basic Helix-Loop-Helix family	moderately similar to ( 412) AT1G32640 | Symbols: ATMYC2, RD22BP1, JAI1, JIN1, MYC2, ZBF1 | MYC2; DNA binding / transcription activator/ transcription factor | chr1:11799042-11800913 REVERSEhighly similar to ( 842) loc_os10g42430 12010.m06996 protein transcription factor MYC7E, putative, expressed seq=cds; coord=1:98354261..98357077:-1; parent_gene=GRMZM2G001930	Basic helix-loop-helix (bHLH) DNA-binding family protein	MYC2; FUNCTIONS IN: DNA binding, transcription activator activity, sequence-specific DNA binding transcription factor activity; INVOLVED IN: in 13 processes; LOCATED IN: nucleus; EXPRESSED IN: 26 plant structures; EXPRESSED DURING: 13 growth stages; CONTAINS InterPro DOMAIN/s: Helix-loop-helix DNA-binding domain (InterPro:IPR001092), Helix-loop-helix DNA-binding (InterPro:IPR011598); BEST Arabido…	myc	AT1G32640	loc_os10g42430	bHLH	MYC
GRMZM2G049229	27.5768	35.1562	67.8837	26.0942	13.6348	7.43888	RNA.regulation of transcription.bHLH,Basic Helix-Loop-Helix family	moderately similar to ( 367) AT1G32640 | Symbols: ATMYC2, RD22BP1, JAI1, JIN1, MYC2, ZBF1 | MYC2; DNA binding / transcription activator/ transcription factor | chr1:11799042-11800913 REVERSEhighly similar to ( 740) loc_os10g42430 12010.m06996 protein transcription factor MYC7E, putative, expressed seq=cds; coord=9:112004919..112007822:-1; parent_gene=GRMZM2G049229	Basic helix-loop-helix (bHLH) DNA-binding family protein	MYC2; FUNCTIONS IN: DNA binding, transcription activator activity, sequence-specific DNA binding transcription factor activity; INVOLVED IN: in 13 processes; LOCATED IN: nucleus; EXPRESSED IN: 26 plant structures; EXPRESSED DURING: 13 growth stages; CONTAINS InterPro DOMAIN/s: Helix-loop-helix DNA-binding domain (InterPro:IPR001092), Helix-loop-helix DNA-binding (InterPro:IPR011598); BEST Arabido…	myc	AT1G32640	loc_os10g42430	bHLH	MYC
GRMZM2G091837	11.6218	22.4695	54.4785	60.5496	83.4742	96.4173	not assigned.unknown	moderately similar to ( 274) AT4G22920 | Symbols: ATNYE1, NYE1 | NYE1 (NON-YELLOWING 1) | chr4:12016776-12017969 REVERSEmoderately similar to ( 352) loc_os09g36200 12009.m06569 protein senescence-inducible chloroplast stay-green protein 1, putative, expressed seq=cds; coord=7:143020452..143022372:-1; parent_gene=GRMZM2G091837	non-yellowing 1	NON-YELLOWING 1 (NYE1); FUNCTIONS IN: molecular_function unknown; INVOLVED IN: chlorophyll catabolic process; LOCATED IN: chloroplast; EXPRESSED IN: 22 plant structures; EXPRESSED DURING: 14 growth stages; BEST Arabidopsis thaliana protein match is: unknown protein (TAIR:AT4G11910.1); Has 30201 Blast hits to 17322 proteins in 780 species: Archae - 12; Bacteria - 1396; Metazoa - 17338; Fungi - 342…	nye	AT4G22920	loc_os09g36200		NYE
GRMZM2G000236	0.317494	2.95995	3.83836	6.94514	5.76088	8.11594	hormone metabolism.jasmonate.synthesis-degradation.12-Oxo-PDA-reductase	moderately similar to ( 483) AT1G76680 | Symbols: OPR1, ATOPR1 | OPR1; 12-oxophytodienoate reductase | chr1:28776982-28778271 FORWARDhighly similar to ( 601) loc_os06g11290 12006.m05846 protein 12-oxophytodienoate reductase 2, putative, expressed seq=cds; coord=9:7308153..7309906:1; parent_gene=GRMZM2G000236	12-oxophytodienoate reductase 1	12-oxophytodienoate reductase 1 (OPR1); FUNCTIONS IN: 12-oxophytodienoate reductase activity; INVOLVED IN: in 7 processes; LOCATED IN: cellular_component unknown; EXPRESSED IN: 11 plant structures; EXPRESSED DURING: seedling growth, developing seed stage; CONTAINS InterPro DOMAIN/s: Aldolase-type TIM barrel (InterPro:IPR013785), NADH:flavin oxidoreductase/NADH oxidase, N-terminal (InterPro:IPR001…		AT1G76680	loc_os06g11290		OPR1
GRMZM2G068947	41.6289	97.094	112.383	183.871	278.563	175.142	hormone metabolism.jasmonate.synthesis-degradation.12-Oxo-PDA-reductase	moderately similar to ( 496) AT1G76680 | Symbols: OPR1, ATOPR1 | OPR1; 12-oxophytodienoate reductase | chr1:28776982-28778271 FORWARDhighly similar to ( 503) loc_os06g11290 12006.m05846 protein 12-oxophytodienoate reductase 2, putative, expressed seq=cds; coord=3:69855687..69858004:-1; parent_gene=GRMZM2G068947	12-oxophytodienoate reductase 1	12-oxophytodienoate reductase 1 (OPR1); FUNCTIONS IN: 12-oxophytodienoate reductase activity; INVOLVED IN: in 7 processes; LOCATED IN: cellular_component unknown; EXPRESSED IN: 11 plant structures; EXPRESSED DURING: seedling growth, developing seed stage; CONTAINS InterPro DOMAIN/s: Aldolase-type TIM barrel (InterPro:IPR013785), NADH:flavin oxidoreductase/NADH oxidase, N-terminal (InterPro:IPR001…		AT1G76680	loc_os06g11290		OPR1
GRMZM2G087192	63.1467	71.2838	141.153	197.27	199.582	117.194	hormone metabolism.jasmonate.synthesis-degradation.12-Oxo-PDA-reductase	weakly similar to ( 117) AT1G76680 | Symbols: OPR1, ATOPR1 | OPR1; 12-oxophytodienoate reductase | chr1:28776982-28778271 FORWARDweakly similar to ( 119) loc_os06g11240 12006.m05841 protein 12-oxophytodienoate reductase 2, putative, expressed seq=cds; coord=2:47087776..47089588:1; parent_gene=GRMZM2G087192	12-oxophytodienoate reductase 1	12-oxophytodienoate reductase 1 (OPR1); FUNCTIONS IN: 12-oxophytodienoate reductase activity; INVOLVED IN: in 7 processes; LOCATED IN: cellular_component unknown; EXPRESSED IN: 11 plant structures; EXPRESSED DURING: seedling growth, developing seed stage; CONTAINS InterPro DOMAIN/s: Aldolase-type TIM barrel (InterPro:IPR013785), NADH:flavin oxidoreductase/NADH oxidase, N-terminal (InterPro:IPR001…		AT1G76680	loc_os06g11240		OPR1
GRMZM2G106303	0.429004	4.95026	6.69662	7.08576	8.04092	48.8828	hormone metabolism.jasmonate.synthesis-degradation.12-Oxo-PDA-reductase	moderately similar to ( 486) AT1G76680 | Symbols: OPR1, ATOPR1 | OPR1; 12-oxophytodienoate reductase | chr1:28776982-28778271 FORWARDhighly similar to ( 608) loc_os06g11290 12006.m05846 protein 12-oxophytodienoate reductase 2, putative, expressed seq=cds; coord=9:7393220..7394900:1; parent_gene=GRMZM2G106303	12-oxophytodienoate reductase 1	12-oxophytodienoate reductase 1 (OPR1); FUNCTIONS IN: 12-oxophytodienoate reductase activity; INVOLVED IN: in 7 processes; LOCATED IN: cellular_component unknown; EXPRESSED IN: 11 plant structures; EXPRESSED DURING: seedling growth, developing seed stage; CONTAINS InterPro DOMAIN/s: Aldolase-type TIM barrel (InterPro:IPR013785), NADH:flavin oxidoreductase/NADH oxidase, N-terminal (InterPro:IPR001…		AT1G76680	loc_os06g11290		OPR1
GRMZM2G148281	9.24461	11.2317	26.2148	31.178	31.5058	27.4319	hormone metabolism.jasmonate.synthesis-degradation.12-Oxo-PDA-reductase	weakly similar to ( 164) AT2G06050 | Symbols: OPR3 | OPR3 (OPDA-REDUCTASE 3); 12-oxophytodienoate reductase | chr2:2359240-2361971 REVERSEmoderately similar to ( 213) loc_os08g35740 12008.m080177 protein 12-oxophytodienoate reductase 3, putative, expressed seq=cds; coord=1:207904053..207905956:-1; parent_gene=GRMZM2G148281	oxophytodienoate-reductase 3	oxophytodienoate-reductase 3 (OPR3); FUNCTIONS IN: 12-oxophytodienoate reductase activity; INVOLVED IN: response to jasmonic acid stimulus, response to fungus, jasmonic acid biosynthetic process, response to wounding, response to ozone; LOCATED IN: peroxisome; EXPRESSED IN: 24 plant structures; EXPRESSED DURING: 14 growth stages; CONTAINS InterPro DOMAIN/s: NADH:flavin oxidoreductase/NADH oxidase…		AT2G06050	loc_os08g35740		OPR3
GRMZM2G339563	182.947	263.919	273.07	413.333	776.116	1533.91	cell.cell death.plants	highly similar to ( 738) AT3G44880 | Symbols: ACD1, LLS1, PAO | ACD1 (ACCELERATED CELL DEATH 1); iron-sulfur cluster binding / pheophorbide a oxygenase | chr3:16383858-16386204 FORWARDvery weakly similar to (85.5) CAO_ORYSA Chlorophyllide a oxygenase, chloroplast precursor (EC 1.13.12.14) (Chlorophyll a oxygenase) (Chlorophyll b synthase) - Oryza sativa (Rice)highly similar to ( 921) loc_os03g053…	Pheophorbide a oxygenase family protein with Rieske [2Fe-2S] domain	ACCELERATED CELL DEATH 1 (ACD1); FUNCTIONS IN: iron-sulfur cluster binding, pheophorbide a oxygenase activity; INVOLVED IN: flower development, cell death, chlorophyll catabolic process, defense response to bacterium, incompatible interaction, fruit development; LOCATED IN: chloroplast, chloroplast inner membrane; EXPRESSED IN: 22 plant structures; EXPRESSED DURING: 13 growth stages; CONTAINS Int…		AT3G44880	loc_os03g05310		PAO
