# Supplementary material for: Global transcriptome analysis of the maize (Zea mays L.) inbred line 08LF during leaf senescence initiated by pollination-prevention
Source: PLoS One. 2017 Oct 3;12(10):e0185838. doi: 10.1371/journal.pone.0185838 (PMC5626513; doi:10.1371/journal.pone.0185838)
Supplement: S3 Table — (XLSX) [file pone.0185838.s010.xlsx]

## Sheet: TFs
		d06Nleaf	d10Nleaf	d140Nleaf	d18Nleaf	d21Nleaf	d24Nleaf	group	group_col	mapman.ANN	mapman.description	TAIR10.short_description	TAIR10.ANN		at.homo	rice.homo	Family
ARR-B	GRMZM2G133262	3.96262	2.94852	11.2888	10.3184	7.36228	5.52164	cluster1	turquoise	not assigned.unknown	seq=cds; coord=5:58815073..58817464:-1; parent_gene=GRMZM2G133262
bHLH	GRMZM2G080054	0.535428	0.48644	5.74276	0.538383	0.340263	0.162401	cluster1	turquoise	RNA.regulation of transcription.bHLH,Basic Helix-Loop-Helix family	weakly similar to ( 110) AT2G20180 | Symbols: PIL5, PIF1 | PIL5 (PHYTOCHROME INTERACTING FACTOR 3-LIKE 5); DNA binding / phytochrome binding / transcription factor | chr2:8704525-8706237 REVERSEmoderately similar to ( 271) loc_os04g52770 12004.m10170 protein protein SPATULA, putative, expressed seq=cds; coord=2:9445775..9447650:-1; parent_gene=GRMZM2G080054	phytochrome interacting factor 3-like 5	phytochrome interacting factor 3-like 5 (PIL5); CONTAINS InterPro DOMAIN/s: Helix-loop-helix DNA-binding domain (InterPro:IPR001092), Helix-loop-helix DNA-binding (InterPro:IPR011598); BEST Arabidopsis thaliana protein match is: basic helix-loop-helix (bHLH) DNA-binding superfamily protein (TAIR:AT4G28800.1).		AT2G20180	loc_os04g52770
bHLH	GRMZM2G042893	13.1229	10.4915	33.247	9.16685	10.4925	3.89565	cluster1	turquoise	RNA.regulation of transcription.bHLH,Basic Helix-Loop-Helix family	weakly similar to ( 121) AT5G57150 | Symbols: | basic helix-loop-helix (bHLH) family protein | chr5:23152361-23153293 FORWARDweakly similar to ( 155) loc_os04g23550 12004.m101486 protein DNA binding like, putative, expressed seq=cds; coord=2:80446066..80447872:-1; parent_gene=GRMZM2G042893	basic helix-loop-helix (bHLH) DNA-binding superfamily protein	basic helix-loop-helix (bHLH) DNA-binding superfamily protein; FUNCTIONS IN: DNA binding, sequence-specific DNA binding transcription factor activity; INVOLVED IN: regulation of transcription; LOCATED IN: nucleus; EXPRESSED IN: 24 plant structures; EXPRESSED DURING: 14 growth stages; CONTAINS InterPro DOMAIN/s: Helix-loop-helix DNA-binding domain (InterPro:IPR001092), Helix-loop-helix DNA-binding…		AT5G57150	loc_os04g23550
bZIP	GRMZM2G140355	8.0205	7.7999	9.12644	6.65845	3.57101	9.233	cluster1	turquoise	RNA.regulation of transcription.bZIP transcription factor family	weakly similar to ( 129) AT5G11260 | Symbols: HY5, TED 5 | HY5 (ELONGATED HYPOCOTYL 5); DNA binding / double-stranded DNA binding / transcription factor | chr5:3593583-3594800 REVERSEweakly similar to ( 143) loc_os02g10860 12002.m06384 protein transcription factor HY5, putative, expressed seq=cds; coord=9:84123809..84126628:-1; parent_gene=GRMZM2G140355	Basic-leucine zipper (bZIP) transcription factor family protein	ELONGATED HYPOCOTYL 5 (HY5); FUNCTIONS IN: double-stranded DNA binding, DNA binding, sequence-specific DNA binding transcription factor activity; INVOLVED IN: in 13 processes; LOCATED IN: nucleus; EXPRESSED IN: 23 plant structures; EXPRESSED DURING: 13 growth stages; CONTAINS InterPro DOMAIN/s: Basic-leucine zipper (bZIP) transcription factor (InterPro:IPR004827), bZIP transcription factor, bZIP-…		AT5G11260	loc_os02g10860
C3H	GRMZM2G068476	2.02235	0.961206	25.0928	2.37021	1.43972	0.812006	cluster1	turquoise	RNA.regulation of transcription.unclassified	weakly similar to ( 159) AT3G12680 | Symbols: HUA1 | HUA1 (ENHANCER OF AG-4 1); RNA binding | chr3:4025276-4028999 REVERSEweakly similar to ( 117) ZFNL2_ORYSA Zinc finger CCCH domain-containing protein ZFN-like 2 - Oryza sativa (Rice)weakly similar to ( 160) loc_os01g42970 12001.m42678 protein zinc finger C-x8-C-x5-C-x3-H type family protein, expressed seq=cds; coord=1:262171047..262176513:-1; pa…	floral homeotic protein (HUA1)	ENHANCER OF AG-4 1 (HUA1); CONTAINS InterPro DOMAIN/s: Zinc finger, CCCH-type (InterPro:IPR000571); BEST Arabidopsis thaliana protein match is: Zinc finger C-x8-C-x5-C-x3-H type family protein (TAIR:AT2G47850.3); Has 2136 Blast hits to 795 proteins in 118 species: Archae - 0; Bacteria - 0; Metazoa - 325; Fungi - 89; Plants - 1572; Viruses - 0; Other Eukaryotes - 150 (source: NCBI BLink).		AT3G12680	loc_os01g42970
C3H	GRMZM2G173124	13.365	8.98834	78.1948	3.91537	7.95265	10.3937	cluster1	turquoise	RNA.regulation of transcription.C3H zinc finger family	moderately similar to ( 268) AT2G19810 | Symbols: | zinc finger (CCCH-type) family protein | chr2:8550419-8551498 FORWARDmoderately similar to ( 441) loc_os01g09620 12001.m42903 protein nucleic acid binding protein, putative, expressed seq=cds; coord=8:20669510..20671709:1; parent_gene=GRMZM2G173124	CCCH-type zinc finger family protein	CCCH-type zinc finger family protein; CONTAINS InterPro DOMAIN/s: Zinc finger, CCCH-type (InterPro:IPR000571); BEST Arabidopsis thaliana protein match is: Zinc finger C-x8-C-x5-C-x3-H type family protein (TAIR:AT4G29190.1); Has 721 Blast hits to 690 proteins in 126 species: Archae - 0; Bacteria - 0; Metazoa - 152; Fungi - 6; Plants - 412; Viruses - 0; Other Eukaryotes - 151 (source: NCBI BLink).		AT2G19810	loc_os01g09620
CO-like	AC233888.1_FG002	13.85	16.9408	46.3773	12.8495	15.1489	11.8553	cluster1	turquoise	RNA.regulation of transcription.C2C2(Zn) CO-like, Constans-like zinc finger family	weakly similar to ( 124) AT2G24790 | Symbols: COL3, ATCOL3 | COL3 (CONSTANS-LIKE 3); protein binding / transcription factor/ zinc ion binding | chr2:10566959-10567946 FORWARDmoderately similar to ( 356) loc_os04g42020 12004.m09176 protein CONSTANS-like protein, putative, expressed seq=cds; coord=10:127919658..127920760:1; parent_gene=AC233888.1_FG002	CONSTANS-like 3	CONSTANS-like 3 (COL3); CONTAINS InterPro DOMAIN/s: Zinc finger, B-box (InterPro:IPR000315); BEST Arabidopsis thaliana protein match is: CONSTANS-like 4 (TAIR:AT5G24930.1); Has 35333 Blast hits to 34131 proteins in 2444 species: Archae - 798; Bacteria - 22429; Metazoa - 974; Fungi - 991; Plants - 531; Viruses - 0; Other Eukaryotes - 9610 (source: NCBI BLink).		AT2G24790	loc_os04g42020
CO-like	GRMZM2G041991	16.1559	21.5921	41.4894	29.6791	32.9276	3.08562	cluster1	turquoise	RNA.regulation of transcription.C2C2(Zn) CO-like, Constans-like zinc finger family	weakly similar to ( 175) AT1G25440 | Symbols: | zinc finger (B-box type) family protein | chr1:8933939-8935284 REVERSEmoderately similar to ( 419) loc_os02g49880 12002.m10022 protein zinc finger protein CONSTANS-LIKE 16, putative, expressed seq=cds; coord=5:204604955..204606998:1; parent_gene=GRMZM2G041991	B-box type zinc finger protein with CCT domain	B-box type zinc finger protein with CCT domain; FUNCTIONS IN: sequence-specific DNA binding transcription factor activity, zinc ion binding; INVOLVED IN: regulation of transcription; LOCATED IN: membrane; EXPRESSED IN: leaf; CONTAINS InterPro DOMAIN/s: CCT domain (InterPro:IPR010402), Zinc finger, B-box (InterPro:IPR000315); BEST Arabidopsis thaliana protein match is: B-box type zinc finger prote…		AT1G25440	loc_os02g49880
CO-like	GRMZM2G144346	37.7854	37.5338	140.431	38.0602	51.7886	10.3937	cluster1	turquoise	RNA.regulation of transcription.C2C2(Zn) CO-like, Constans-like zinc finger family	weakly similar to ( 172) AT1G25440 | Symbols: | zinc finger (B-box type) family protein | chr1:8933939-8935284 REVERSEmoderately similar to ( 401) loc_os03g50310 12003.m35392 protein CCT motif family protein, expressed seq=cds; coord=1:267394424..267396871:1; parent_gene=GRMZM2G144346	B-box type zinc finger protein with CCT domain	B-box type zinc finger protein with CCT domain; FUNCTIONS IN: sequence-specific DNA binding transcription factor activity, zinc ion binding; INVOLVED IN: regulation of transcription; LOCATED IN: membrane; EXPRESSED IN: leaf; CONTAINS InterPro DOMAIN/s: CCT domain (InterPro:IPR010402), Zinc finger, B-box (InterPro:IPR000315); BEST Arabidopsis thaliana protein match is: B-box type zinc finger prote…		AT1G25440	loc_os03g50310
CO-like	GRMZM2G176173	12.1112	20.5961	38.2417	21.6905	48.1928	50.0196	cluster1	turquoise	RNA.regulation of transcription.C2C2(Zn) CO-like, Constans-like zinc finger family	weakly similar to ( 145) loc_os08g15050 12008.m05628 protein CONSTANS-like protein CO8, putative, expressed seq=cds; coord=4:25742541..25743695:-1; parent_gene=GRMZM2G176173					loc_os08g15050
CO-like	GRMZM2G114137	52.2227	94.7598	113.643	72.0235	89.6769	24.1978	cluster1	turquoise	RNA.regulation of transcription.C2C2(Zn) CO-like, Constans-like zinc finger family	moderately similar to ( 205) AT1G25440 | Symbols: | zinc finger (B-box type) family protein | chr1:8933939-8935284 REVERSEmoderately similar to ( 455) loc_os03g50310 12003.m35392 protein CCT motif family protein, expressed seq=cds; coord=5:11373158..11375132:-1; parent_gene=GRMZM2G114137	B-box type zinc finger protein with CCT domain	B-box type zinc finger protein with CCT domain; FUNCTIONS IN: sequence-specific DNA binding transcription factor activity, zinc ion binding; INVOLVED IN: regulation of transcription; LOCATED IN: membrane; EXPRESSED IN: leaf; CONTAINS InterPro DOMAIN/s: CCT domain (InterPro:IPR010402), Zinc finger, B-box (InterPro:IPR000315); BEST Arabidopsis thaliana protein match is: B-box type zinc finger prote…		AT1G25440	loc_os03g50310
DBB	GRMZM2G143718	97.1512	95.7864	100.023	31.5136	22.203	39.6259	cluster1	turquoise	RNA.regulation of transcription.C2C2(Zn) CO-like, Constans-like zinc finger family	moderately similar to ( 223) AT4G38960 | Symbols: | zinc finger (B-box type) family protein | chr4:18162300-18163045 FORWARDmoderately similar to ( 338) loc_os09g35880 12009.m06539 protein salt tolerance-like protein, putative, expressed seq=cds; coord=7:142682897..142686462:1; parent_gene=GRMZM2G143718	B-box type zinc finger family protein	B-box type zinc finger family protein; FUNCTIONS IN: sequence-specific DNA binding transcription factor activity, zinc ion binding; INVOLVED IN: regulation of transcription; LOCATED IN: endomembrane system, intracellular; EXPRESSED IN: 18 plant structures; EXPRESSED DURING: 8 growth stages; CONTAINS InterPro DOMAIN/s: Zinc finger, B-box (InterPro:IPR000315); BEST Arabidopsis thaliana protein matc…		AT4G38960	loc_os09g35880
DBB	GRMZM2G422644	145.34	133.431	166.562	54.1225	56.2292	48.7204	cluster1	turquoise	RNA.regulation of transcription.C2C2(Zn) CO-like, Constans-like zinc finger family	weakly similar to ( 115) AT4G38960 | Symbols: | zinc finger (B-box type) family protein | chr4:18162300-18163045 FORWARDweakly similar to ( 128) loc_os09g35880 12009.m06539 protein salt tolerance-like protein, putative, expressed seq=cds; coord=2:195169921..195177457:1; parent_gene=GRMZM2G422644	B-box type zinc finger family protein	B-box type zinc finger family protein; FUNCTIONS IN: sequence-specific DNA binding transcription factor activity, zinc ion binding; INVOLVED IN: regulation of transcription; LOCATED IN: endomembrane system, intracellular; EXPRESSED IN: 18 plant structures; EXPRESSED DURING: 8 growth stages; CONTAINS InterPro DOMAIN/s: Zinc finger, B-box (InterPro:IPR000315); BEST Arabidopsis thaliana protein matc…		AT4G38960	loc_os09g35880
Dof	AC155434.2_FG006	18.2297	17.8648	26.6432	11.0486	15.9301	0.646027	cluster1	turquoise	RNA.regulation of transcription.C2C2(Zn) DOF zinc finger family	weakly similar to ( 131) AT5G39660 | Symbols: CDF2 | CDF2 (CYCLING DOF FACTOR 2); DNA binding / protein binding / transcription factor | chr5:15878920-15880712 FORWARDvery weakly similar to (92.8) MNB1A_MAIZE Dof zinc finger protein MNB1A - Zea mays (Maize)moderately similar to ( 399) loc_os07g48570 12007.m09068 protein expressed protein seq=cds; coord=7:173806883..173808319:-1; parent_gene=AC155…	cycling DOF factor 2	cycling DOF factor 2 (CDF2); CONTAINS InterPro DOMAIN/s: Zinc finger, Dof-type (InterPro:IPR003851); BEST Arabidopsis thaliana protein match is: cycling DOF factor 3 (TAIR:AT3G47500.1); Has 30201 Blast hits to 17322 proteins in 780 species: Archae - 12; Bacteria - 1396; Metazoa - 17338; Fungi - 3422; Plants - 5037; Viruses - 0; Other Eukaryotes - 2996 (source: NCBI BLink).		AT5G39660	loc_os07g48570
G2-like	GRMZM2G348238	5.4375	10.6587	3.5962	3.36138	4.72495	4.87204	cluster1	turquoise	RNA.regulation of transcription.G2-like transcription factor family, GARP	moderately similar to ( 214) AT2G03500 | Symbols: | myb family transcription factor | chr2:1059926-1062259 FORWARDmoderately similar to ( 361) loc_os01g08160 12001.m07441 protein myb-like DNA-binding domain, SHAQKYF class family protein, expressed seq=cds; coord=3:10521217..10523452:-1; parent_gene=GRMZM2G348238	Homeodomain-like superfamily protein	Homeodomain-like superfamily protein; CONTAINS InterPro DOMAIN/s: Homeodomain-like (InterPro:IPR009057), Myb, DNA-binding (InterPro:IPR014778), HTH transcriptional regulator, Myb-type, DNA-binding (InterPro:IPR017930), Myb-like DNA-binding domain, SHAQKYF class (InterPro:IPR006447), Homeodomain-related (InterPro:IPR012287); BEST Arabidopsis thaliana protein match is: myb-like transcription factor…		AT2G03500	loc_os01g08160
G2-like	GRMZM2G026833	36.5669	37.2007	197.452	77.5492	82.769	61.3877	cluster1	turquoise	RNA.regulation of transcription.G2-like transcription factor family, GARP	weakly similar to ( 183) AT2G20570 | Symbols: GPRI1, GLK1 | GPRI1 (GBFS PRO-RICH REGION-INTERACTING FACTOR 1); transcription factor/ transcription regulator | chr2:8855486-8857522 FORWARDmoderately similar to ( 384) loc_os06g24070 12006.m31875 protein transcription factor ZmGLK1, putative, expressed seq=cds; coord=9:2711408..2713807:-1; parent_gene=GRMZM2G026833	GBF's pro-rich region-interacting factor 1	GBF's pro-rich region-interacting factor 1 (GPRI1); CONTAINS InterPro DOMAIN/s: Homeodomain-like (InterPro:IPR009057), Myb, DNA-binding (InterPro:IPR014778), Myb-like DNA-binding domain, SHAQKYF class (InterPro:IPR006447), HTH transcriptional regulator, Myb-type, DNA-binding (InterPro:IPR017930), Homeodomain-related (InterPro:IPR012287); BEST Arabidopsis thaliana protein match is: GOLDEN2-like 2 …		AT2G20570	loc_os06g24070
GATA	GRMZM2G080509	55.1337	55.8971	113.488	60.1149	56.544	62.3621	cluster1	turquoise	not assigned.unknown	seq=cds; coord=6:87699028..87699817:1; parent_gene=GRMZM2G080509
GRAS	GRMZM2G037792	26.1528	32.0914	69.6054	29.0744	28.4631	25.3346	cluster1	turquoise	RNA.regulation of transcription.GRAS transcription factor family	moderately similar to ( 275) AT4G00150 | Symbols: | scarecrow-like transcription factor 6 (SCL6) | chr4:57429-59105 REVERSEweakly similar to ( 104) NSP2_MEDTR Nodulation signaling pathway 2 protein - Medicago truncatula (Barrel medic)highly similar to ( 736) loc_os04g46860 12004.m09634 protein scarecrow-like 6, putative, expressed seq=cds; coord=10:138692673..138695382:-1; parent_gene=GRMZM2G0377…	GRAS family transcription factor	HAIRY MERISTEM 3 (HAM3); FUNCTIONS IN: sequence-specific DNA binding transcription factor activity; INVOLVED IN: regulation of transcription; LOCATED IN: chloroplast; EXPRESSED IN: 22 plant structures; EXPRESSED DURING: 13 growth stages; CONTAINS InterPro DOMAIN/s: Transcription factor GRAS (InterPro:IPR005202); BEST Arabidopsis thaliana protein match is: GRAS family transcription factor (TAIR:AT…		AT4G00150	loc_os04g46860
GRAS	GRMZM2G133169	6.72072	9.07805	8.76967	3.40869	2.54142	1.55009	cluster1	green	development.unspecified	moderately similar to ( 408) AT5G66770 | Symbols: | scarecrow transcription factor family protein | chr5:26660723-26662477 FORWARDmoderately similar to ( 203) CIGR2_ORYSA Chitin-inducible gibberellin-responsive protein 2 - Oryza sativa (Rice)highly similar to ( 702) loc_os03g51330 12003.m10114 protein DELLA protein SLR1, putative, expressed seq=cds; coord=1:270504475..270506367:1; parent_gene=GRM…	GRAS family transcription factor	GRAS family transcription factor; CONTAINS InterPro DOMAIN/s: Transcription factor GRAS (InterPro:IPR005202); BEST Arabidopsis thaliana protein match is: GRAS family transcription factor (TAIR:AT3G50650.1); Has 1807 Blast hits to 1807 proteins in 277 species: Archae - 0; Bacteria - 0; Metazoa - 736; Fungi - 347; Plants - 385; Viruses - 0; Other Eukaryotes - 339 (source: NCBI BLink).		AT5G66770	loc_os03g51330
HD-ZIP	AC187157.4_FG005	2.34429	5.9025	22.446	3.27271	7.68134	9.58167	cluster1	turquoise	RNA.regulation of transcription.HB,Homeobox transcription factor family	nearly identical (1076) AT1G52150 | Symbols: ATHB-15, ATHB15, CNA, ICU4 | ATHB-15; DNA binding / transcription factor | chr1:19410118-19413961 REVERSEhighly similar to ( 992) loc_os03g43930 12003.m09434 protein class III HD-Zip protein 4, putative, expressed seq=cds; coord=8:22640866..22645283:-1; parent_gene=AC187157.4_FG005	Homeobox-leucine zipper family protein / lipid-binding START domain-containing protein	ATHB-15; CONTAINS InterPro DOMAIN/s: Homeobox (InterPro:IPR001356), Homeodomain-like (InterPro:IPR009057), Lipid-binding START (InterPro:IPR002913), MEKHLA (InterPro:IPR013978), Homeodomain-related (InterPro:IPR012287); BEST Arabidopsis thaliana protein match is: homeobox gene 8 (TAIR:AT4G32880.1); Has 3126 Blast hits to 3055 proteins in 249 species: Archae - 0; Bacteria - 0; Metazoa - 767; Fungi…		AT1G52150	loc_os03g43930
HSF	GRMZM2G165972	108.328	83.7358	410.962	251.79	218.298	210.472	cluster1	turquoise	stress.abiotic.heat	weakly similar to ( 122) AT3G22830 | Symbols: AT-HSFA6B, HSFA6B | AT-HSFA6B; DNA binding / transcription factor | chr3:8078981-8080895 FORWARDweakly similar to ( 149) loc_os03g06630 12003.m101198 protein heat shock factor protein 1, putative, expressed seq=cds; coord=1:12519910..12520705:1; parent_gene=GRMZM2G165972	heat shock transcription factor A6B	heat shock transcription factor A6B (HSFA6B); FUNCTIONS IN: DNA binding, sequence-specific DNA binding transcription factor activity; INVOLVED IN: regulation of transcription, DNA-dependent; LOCATED IN: nucleus; EXPRESSED IN: root; CONTAINS InterPro DOMAIN/s: Winged helix-turn-helix transcription repressor DNA-binding (InterPro:IPR011991), Heat shock factor (HSF)-type, DNA-binding (InterPro:IPR00…		AT3G22830	loc_os03g06630
MYB	GRMZM2G089244	1.74974	2.17332	10.3611	2.85816	4.01072	4.06003	cluster1	turquoise	RNA.regulation of transcription.MYB domain transcription factor family	moderately similar to ( 265) AT4G38620 | Symbols: ATMYB4, MYB4 | MYB4; DNA binding / transcription factor | chr4:18053866-18054876 FORWARDmoderately similar to ( 266) MYB38_MAIZE Myb-related protein Zm38 - Zea mays (Maize)moderately similar to ( 351) loc_os11g07890 12011.m04985 protein transposon protein, putative, CACTA, En/Spm sub-class seq=cds; coord=4:206868656..206871239:1; parent_gene=GRMZM…	myb domain protein 4	myb domain protein 4 (MYB4); CONTAINS InterPro DOMAIN/s: SANT, DNA-binding (InterPro:IPR001005), Homeodomain-like (InterPro:IPR009057), Myb, DNA-binding (InterPro:IPR014778), HTH transcriptional regulator, Myb-type, DNA-binding (InterPro:IPR017930), Homeodomain-related (InterPro:IPR012287), Myb transcription factor (InterPro:IPR015495); BEST Arabidopsis thaliana protein match is: myb domain prote…		AT4G38620	loc_os11g07890
MYB_related	AC204212.4_FG001	3.25964	1.51204	7.52692	0.1201	0	0	cluster1	turquoise	RNA.regulation of transcription.MYB-related transcription factor family	very weakly similar to (89.0) AT1G75250 | Symbols: ATRL6 | ATRL6 (ARABIDOPSIS RAD-LIKE 6); transcription factor | chr1:28244463-28245453 REVERSEvery weakly similar to (94.4) loc_os05g50340 12005.m09103 protein RADIALIS, putative, expressed seq=cds; coord=5:201120649..201120939:1; parent_gene=AC204212.4_FG001	RAD-like 6	RAD-like 6 (RL6); CONTAINS InterPro DOMAIN/s: SANT, DNA-binding (InterPro:IPR001005), Molecular chaperone, heat shock protein, Hsp40, DnaJ (InterPro:IPR015609), Homeodomain-like (InterPro:IPR009057); BEST Arabidopsis thaliana protein match is: RAD-like 5 (TAIR:AT1G19510.1); Has 591 Blast hits to 590 proteins in 66 species: Archae - 0; Bacteria - 0; Metazoa - 122; Fungi - 0; Plants - 466; Viruses …		AT1G75250	loc_os05g50340
MYB_related	GRMZM2G150260	4.18816	1.36958	24.8419	2.76088	0.433814	0	cluster1	turquoise	RNA.regulation of transcription.MYB-related transcription factor family	weakly similar to ( 108) AT4G39250 | Symbols: ATRL1 | ATRL1 (ARABIDOPSIS RAD-LIKE 1); DNA binding / transcription factor | chr4:18271457-18271857 REVERSEweakly similar to ( 129) loc_os01g44390 12001.m10695 protein DNA binding protein, putative, expressed seq=cds; coord=3:216230874..216232810:-1; parent_gene=GRMZM2G150260	RAD-like 1	RAD-like 1 (RL1); CONTAINS InterPro DOMAIN/s: Molecular chaperone, heat shock protein, Hsp40, DnaJ (InterPro:IPR015609), SANT, DNA-binding (InterPro:IPR001005), Myb, DNA-binding (InterPro:IPR014778), Homeodomain-like (InterPro:IPR009057), SANT, eukarya (InterPro:IPR017884); BEST Arabidopsis thaliana protein match is: Homeodomain-like superfamily protein (TAIR:AT2G21650.1); Has 592 Blast hits to 5…		AT4G39250	loc_os01g44390
MYB_related	GRMZM2G071977	1.03584	1.4499	11.8944	2.67894	1.36307	0.812006	cluster1	turquoise	RNA.regulation of transcription.MYB-related transcription factor family	weakly similar to ( 133) AT3G16350 | Symbols: | myb family transcription factor | chr3:5547828-5549397 FORWARDmoderately similar to ( 277) loc_os01g41900 12001.m43086 protein MCB2 protein, putative, expressed seq=cds; coord=3:223680432..223682515:1; parent_gene=GRMZM2G071977	Homeodomain-like superfamily protein	Homeodomain-like superfamily protein; CONTAINS InterPro DOMAIN/s: SANT, DNA-binding (InterPro:IPR001005), Homeodomain-like (InterPro:IPR009057), Myb, DNA-binding (InterPro:IPR014778), Zinc finger, CCHC-type (InterPro:IPR001878), HTH transcriptional regulator, Myb-type, DNA-binding (InterPro:IPR017930), Myb-like DNA-binding domain, SHAQKYF class (InterPro:IPR006447); BEST Arabidopsis thaliana prot…		AT3G16350	loc_os01g41900
MYB_related	GRMZM2G301642	7.89022	13.0344	35.0358	16.1298	16.6225	5.19684	cluster1	turquoise	RNA.regulation of transcription.MYB-related transcription factor family	weakly similar to ( 187) AT1G49010 | Symbols: | myb family transcription factor | chr1:18132714-18133778 FORWARDmoderately similar to ( 308) loc_os01g34060 12001.m09717 protein DNA binding protein, putative, expressed seq=cds; coord=3:45267123..45269010:1; parent_gene=GRMZM2G301642	Duplicated homeodomain-like superfamily protein	Duplicated homeodomain-like superfamily protein; CONTAINS InterPro DOMAIN/s: Molecular chaperone, heat shock protein, Hsp40, DnaJ (InterPro:IPR015609), SANT, eukarya (InterPro:IPR017884), Myb-like DNA-binding domain, SHAQKYF class (InterPro:IPR006447), SANT, DNA-binding (InterPro:IPR001005), Myb, DNA-binding (InterPro:IPR014778), Homeodomain-like (InterPro:IPR009057), HTH transcriptional regulato…		AT1G49010	loc_os01g34060
MYB_related	GRMZM2G145041	35.818	34.915	51.7235	11.9723	17.8977	14.2913	cluster1	turquoise	RNA.regulation of transcription.MYB-related transcription factor family	weakly similar to ( 105) loc_os06g51260 12006.m091802 protein expressed protein seq=cds; coord=5:64117793..64120689:-1; parent_gene=GRMZM2G145041					loc_os06g51260
MYB_related	GRMZM2G014902	2373.97	1716.8	2739.31	213.653	479.515	995.195	cluster1	turquoise	RNA.regulation of transcription.MYB-related transcription factor family	moderately similar to ( 289) AT1G01060 | Symbols: LHY, LHY1 | LHY (LATE ELONGATED HYPOCOTYL); DNA binding / transcription factor | chr1:33992-37061 REVERSEhighly similar to ( 872) loc_os08g06110 12008.m080033 protein LHY protein, putative, expressed seq=cds; coord=4:32498151..32531144:1; parent_gene=GRMZM2G014902	Homeodomain-like superfamily protein	LATE ELONGATED HYPOCOTYL (LHY); FUNCTIONS IN: DNA binding, sequence-specific DNA binding transcription factor activity; INVOLVED IN: in 11 processes; EXPRESSED IN: 22 plant structures; EXPRESSED DURING: 13 growth stages; BEST Arabidopsis thaliana protein match is: circadian clock associated 1 (TAIR:AT2G46830.1).		AT1G01060	loc_os08g06110
NF-YC	GRMZM2G089812	81.9288	99.6379	99.9453	18.934	26.4159	10.0689	cluster1	turquoise	RNA.regulation of transcription.CCAAT box binding factor family, HAP5	weakly similar to ( 187) AT5G63470 | Symbols: NF-YC4 | NF-YC4 (NUCLEAR FACTOR Y, SUBUNIT C4); DNA binding / transcription factor | chr5:25416332-25417084 REVERSEmoderately similar to ( 237) loc_os03g14669 12003.m101699 protein nuclear transcription factor Y subunit C-1, putative, expressed seq=cds; coord=1:34594746..34596756:-1; parent_gene=GRMZM2G089812	nuclear factor Y, subunit C4	nuclear factor Y, subunit C4 (NF-YC4); CONTAINS InterPro DOMAIN/s: Transcription factor CBF/NF-Y/archaeal histone (InterPro:IPR003958), Histone-fold (InterPro:IPR009072); BEST Arabidopsis thaliana protein match is: nuclear factor Y, subunit C1 (TAIR:AT3G48590.1); Has 1376 Blast hits to 1376 proteins in 227 species: Archae - 0; Bacteria - 0; Metazoa - 467; Fungi - 353; Plants - 441; Viruses - 0; O…		AT5G63470	loc_os03g14669
NF-YC	GRMZM2G174776	2.21288	2.65725	13.0559	15.0902	9.4034	6.17125	cluster1	turquoise	RNA.regulation of transcription.CCAAT box binding factor family, HAP5	weakly similar to ( 173) AT1G56170 | Symbols: HAP5B, ATHAP5B, NF-YC2 | NF-YC2 (NUCLEAR FACTOR Y, SUBUNIT C2); DNA binding / transcription activator/ transcription factor | chr1:21025118-21025717 FORWARDmoderately similar to ( 213) loc_os08g38780 12008.m07861 protein nuclear transcription factor Y subunit C-2, putative, expressed seq=cds; coord=4:197987973..197989220:1; parent_gene=GRMZM2G174776	nuclear factor Y, subunit C2	nuclear factor Y, subunit C2 (NF-YC2); CONTAINS InterPro DOMAIN/s: Transcription factor CBF/NF-Y/archaeal histone (InterPro:IPR003958), Histone-fold (InterPro:IPR009072); BEST Arabidopsis thaliana protein match is: nuclear factor Y, subunit C9 (TAIR:AT1G08970.2); Has 1485 Blast hits to 1485 proteins in 232 species: Archae - 0; Bacteria - 0; Metazoa - 583; Fungi - 338; Plants - 429; Viruses - 0; O…		AT1G56170	loc_os08g38780
WOX	GRMZM2G010929	9.75594	17.0907	62.6855	45.1997	47.2409	31.3434	cluster1	turquoise	not assigned.unknown	weakly similar to ( 177) AT2G44920 | Symbols: | thylakoid lumenal 15 kDa protein, chloroplast | chr2:18524419-18526502 FORWARDweakly similar to ( 119) WUS_ANTMA Protein WUSCHEL (Protein ROSULATA) - Antirrhinum majus (Garden snapdragon)weakly similar to ( 186) loc_os01g05080 12001.m42861 protein uncharacterized low-complexity proteins, putative, expressed seq=cds; coord=8:14084173..14089666:-1; pa…	Tetratricopeptide repeat (TPR)-like superfamily protein	Tetratricopeptide repeat (TPR)-like superfamily protein; FUNCTIONS IN: molecular_function unknown; LOCATED IN: thylakoid, thylakoid lumen, chloroplast thylakoid membrane, chloroplast thylakoid lumen, chloroplast; EXPRESSED IN: 24 plant structures; EXPRESSED DURING: 13 growth stages; CONTAINS InterPro DOMAIN/s: Pentapeptide repeat (InterPro:IPR001646); BEST Arabidopsis thaliana protein match is: P…		AT2G44920	loc_os01g05080
WRKY	GRMZM2G169149	0.630691	1.01763	7.84442	1.53779	0.527343	3.73523	cluster1	turquoise	RNA.regulation of transcription.WRKY domain transcription factor family	weakly similar to ( 124) AT1G80840 | Symbols: WRKY40, ATWRKY40 | WRKY40; transcription factor | chr1:30383834-30385356 FORWARDweakly similar to ( 194) loc_os09g25070 12009.m22088 protein OsWRKY62 - Superfamily of rice TFs having WRKY and zinc finger domains, expressed seq=cds; coord=7:115548526..115549758:-1; parent_gene=GRMZM2G169149	WRKY DNA-binding protein 40	WRKY DNA-binding protein 40 (WRKY40); CONTAINS InterPro DOMAIN/s: DNA-binding WRKY (InterPro:IPR003657); BEST Arabidopsis thaliana protein match is: WRKY DNA-binding protein 18 (TAIR:AT4G31800.2); Has 3306 Blast hits to 2859 proteins in 187 species: Archae - 0; Bacteria - 0; Metazoa - 0; Fungi - 0; Plants - 3292; Viruses - 0; Other Eukaryotes - 14 (source: NCBI BLink).		AT1G80840	loc_os09g25070
WRKY	GRMZM2G125653	2.74718	3.40605	15.6981	15.5634	1.76713	25.0098	cluster1	turquoise	RNA.regulation of transcription.WRKY domain transcription factor family	weakly similar to ( 167) AT1G80840 | Symbols: WRKY40, ATWRKY40 | WRKY40; transcription factor | chr1:30383834-30385356 FORWARDmoderately similar to ( 288) loc_os09g25060 12009.m05659 protein OsWRKY76 - Superfamily of rice TFs having WRKY and zinc finger domains, expressed seq=cds; coord=7:115308709..115310466:-1; parent_gene=GRMZM2G125653	WRKY DNA-binding protein 40	WRKY DNA-binding protein 40 (WRKY40); CONTAINS InterPro DOMAIN/s: DNA-binding WRKY (InterPro:IPR003657); BEST Arabidopsis thaliana protein match is: WRKY DNA-binding protein 18 (TAIR:AT4G31800.2); Has 3306 Blast hits to 2859 proteins in 187 species: Archae - 0; Bacteria - 0; Metazoa - 0; Fungi - 0; Plants - 3292; Viruses - 0; Other Eukaryotes - 14 (source: NCBI BLink).		AT1G80840	loc_os09g25060
WRKY	GRMZM2G031963	0.344903	1.34781	7.37359	1.01875	2.16907	2.43602	cluster1	turquoise	RNA.regulation of transcription.WRKY domain transcription factor family	moderately similar to ( 383) AT5G56270 | Symbols: WRKY2, ATWRKY2 | WRKY2; transcription factor | chr5:22780816-22783137 FORWARDhighly similar to ( 550) loc_os04g39570 12004.m35157 protein OsWRKY35v1 - Superfamily of rice TFs having WRKY and zinc finger domains, expressed seq=cds; coord=10:124659347..124664396:1; parent_gene=GRMZM2G031963	WRKY DNA-binding protein 2	WRKY DNA-binding protein 2 (WRKY2); CONTAINS InterPro DOMAIN/s: DNA-binding WRKY (InterPro:IPR003657); BEST Arabidopsis thaliana protein match is: WRKY DNA-binding protein 34 (TAIR:AT4G26440.1); Has 1807 Blast hits to 1807 proteins in 277 species: Archae - 0; Bacteria - 0; Metazoa - 736; Fungi - 347; Plants - 385; Viruses - 0; Other Eukaryotes - 339 (source: NCBI BLink).		AT5G56270	loc_os04g39570
ZF-HD	GRMZM2G068330	0.868283	0.303629	4.61836	1.71159	1.0824	0.324803	cluster1	turquoise	RNA.regulation of transcription.zf-HD	weakly similar to ( 111) AT1G14440 | Symbols: AtHB31 | AtHB31 (ARABIDOPSIS THALIANA HOMEOBOX PROTEIN 31); DNA binding / transcription factor | chr1:4939076-4940014 REVERSEmoderately similar to ( 252) loc_os11g13930 12011.m05532 protein zinc finger homeodomain protein 1, putative, expressed seq=cds; coord=4:11264094..11266300:-1; parent_gene=GRMZM2G068330	homeobox protein 31	homeobox protein 31 (HB31); FUNCTIONS IN: DNA binding, sequence-specific DNA binding transcription factor activity; INVOLVED IN: regulation of transcription; LOCATED IN: cellular_component unknown; EXPRESSED IN: 17 plant structures; EXPRESSED DURING: 11 growth stages; CONTAINS InterPro DOMAIN/s: Homeobox domain, ZF-HD class (InterPro:IPR006455), ZF-HD homeobox protein, Cys/His-rich dimerisation d…		AT1G14440	loc_os11g13930
ZF-HD	GRMZM2G438438	5.56778	6.30237	41.6025	21.6248	23.3124	6.82085	cluster1	turquoise	RNA.regulation of transcription.zf-HD	very weakly similar to (85.9) AT1G69600 | Symbols: ZFHD1, ATHB29 | ZFHD1 (ZINC FINGER HOMEODOMAIN 1); DNA binding / transcription activator/ transcription factor | chr1:26182470-26183198 FORWARDweakly similar to ( 105) loc_os09g24820 12009.m05636 protein ZF-HD homeobox protein, putative, expressed seq=cds; coord=1:212530903..212532690:1; parent_gene=GRMZM2G438438	zinc finger homeodomain 1	zinc finger homeodomain 1 (ZFHD1); CONTAINS InterPro DOMAIN/s: Homeobox domain, ZF-HD class (InterPro:IPR006455), ZF-HD homeobox protein, Cys/His-rich dimerisation domain (InterPro:IPR006456), Homeodomain-related (InterPro:IPR012287); BEST Arabidopsis thaliana protein match is: homeobox protein 26 (TAIR:AT5G60480.1); Has 480 Blast hits to 471 proteins in 33 species: Archae - 0; Bacteria - 0; Meta…		AT1G69600	loc_os09g24820
ZF-HD	GRMZM5G821755	6.57952	4.44729	7.60436	10.704	11.0498	3.24803	cluster1	turquoise	RNA.regulation of transcription.zf-HD	weakly similar to ( 168) AT1G14440 | Symbols: AtHB31 | AtHB31 (ARABIDOPSIS THALIANA HOMEOBOX PROTEIN 31); DNA binding / transcription factor | chr1:4939076-4940014 REVERSEmoderately similar to ( 252) loc_os12g10630 12012.m05046 protein ZF-HD homeobox protein, putative, expressed seq=cds; coord=3:136906412..136908393:1; parent_gene=GRMZM5G821755	homeobox protein 31	homeobox protein 31 (HB31); FUNCTIONS IN: DNA binding, sequence-specific DNA binding transcription factor activity; INVOLVED IN: regulation of transcription; LOCATED IN: cellular_component unknown; EXPRESSED IN: 17 plant structures; EXPRESSED DURING: 11 growth stages; CONTAINS InterPro DOMAIN/s: Homeobox domain, ZF-HD class (InterPro:IPR006455), ZF-HD homeobox protein, Cys/His-rich dimerisation d…		AT1G14440	loc_os12g10630
AP2	GRMZM2G131266	3.91443	10.643	6.65845	4.65712	4.02796	1.78551	cluster2	blue	RNA.regulation of transcription.AP2/EREBP, APETALA2/Ethylene-responsive element binding protein family	weakly similar to ( 167) AT1G79700 | Symbols: | ovule development protein, putative | chr1:29990440-29993658 REVERSEweakly similar to ( 130) BBM2_BRANA Protein BABY BOOM 2 (BnBBM2) - Brassica napus (Rape)moderately similar to ( 247) loc_os08g34360 12008.m07425 protein protein BABY BOOM 1, putative, expressed seq=cds; coord=1:211323625..211326044:-1; parent_gene=GRMZM2G131266	Integrase-type DNA-binding superfamily protein	Integrase-type DNA-binding superfamily protein; CONTAINS InterPro DOMAIN/s: DNA-binding, integrase-type (InterPro:IPR016177), Pathogenesis-related transcriptional factor/ERF, DNA-binding (InterPro:IPR001471); BEST Arabidopsis thaliana protein match is: ARIA-interacting double AP2 domain protein (TAIR:AT1G16060.1); Has 7501 Blast hits to 5104 proteins in 263 species: Archae - 0; Bacteria - 38; Met…		AT1G79700	loc_os08g34360
ARF	GRMZM2G035405	105.967	56.1204	42.3652	29.5561	29.3946	20.4673	cluster2	yellow	RNA.regulation of transcription.ARF, Auxin Response Factor family	highly similar to ( 722) AT1G30330 | Symbols: ARF6 | ARF6 (AUXIN RESPONSE FACTOR 6); transcription factor | chr1:10686125-10690036 REVERSEnearly identical (1132) loc_os06g46410 12006.m091759 protein auxin response factor 6, putative, expressed seq=cds; coord=5:42299881..42304178:1; parent_gene=GRMZM2G035405	auxin response factor 6	auxin response factor 6 (ARF6); FUNCTIONS IN: sequence-specific DNA binding transcription factor activity; INVOLVED IN: flower development, response to auxin stimulus, regulation of transcription, DNA-dependent; LOCATED IN: nucleus; EXPRESSED IN: 28 plant structures; EXPRESSED DURING: 13 growth stages; CONTAINS InterPro DOMAIN/s: Aux/IAA-ARF-dimerisation (InterPro:IPR011525), Transcriptional fact…		AT1G30330	loc_os06g46410
bZIP	GRMZM2G050912	2.4034	3.53774	11.1417	3.66048	5.40142	27.7706	cluster2	blue	not assigned.unknown	weakly similar to ( 104) loc_os02g08540 12002.m06200 protein expressed protein seq=cds; coord=9:92659733..92665412:1; parent_gene=GRMZM2G050912					loc_os02g08540
C2H2	GRMZM2G086277	14.1719	16.0024	37.2629	38.1244	33.4387	23.2234	cluster2	blue	RNA.regulation of transcription.C2H2 zinc finger family	moderately similar to ( 252) AT5G52010 | Symbols: | zinc finger (C2H2 type) family protein | chr5:21121626-21122816 REVERSEmoderately similar to ( 446) loc_os06g07020 12006.m05427 protein zinc finger, C2H2 type family protein, expressed seq=cds; coord=6:79496641..79498253:1; parent_gene=GRMZM2G086277	C2H2-like zinc finger protein	C2H2-like zinc finger protein; FUNCTIONS IN: sequence-specific DNA binding transcription factor activity, zinc ion binding, nucleic acid binding; INVOLVED IN: regulation of transcription; LOCATED IN: intracellular, chloroplast; EXPRESSED IN: 21 plant structures; EXPRESSED DURING: 13 growth stages; CONTAINS InterPro DOMAIN/s: Zinc finger, C2H2-like (InterPro:IPR015880), Zinc finger, C2H2-type (Int…		AT5G52010	loc_os06g07020
C3H	GRMZM2G032258	54.34	60.8806	177.95	120.791	91.0474	97.2784	cluster2	blue	RNA.regulation of transcription.unclassified	moderately similar to ( 391) AT2G20280 | Symbols: | zinc finger (CCCH-type) family protein | chr2:8740054-8742349 REVERSEmoderately similar to ( 471) loc_os01g61830 12001.m12306 protein nucleic acid binding protein, putative, expressed seq=cds; coord=3:182159627..182165670:-1; parent_gene=GRMZM2G032258	Zinc finger C-x8-C-x5-C-x3-H type family protein	Zinc finger C-x8-C-x5-C-x3-H type family protein; FUNCTIONS IN: zinc ion binding, nucleic acid binding; INVOLVED IN: biological_process unknown; LOCATED IN: cellular_component unknown; EXPRESSED IN: 22 plant structures; EXPRESSED DURING: 13 growth stages; CONTAINS InterPro DOMAIN/s: Zinc finger, CCCH-type (InterPro:IPR000571); Has 6263 Blast hits to 4194 proteins in 354 species: Archae - 14; Bact…		AT2G20280	loc_os01g61830
Dof	GRMZM2G138455	16.6969	18.913	77.8711	18.8796	34.1472	49.5324	cluster2	blue	RNA.regulation of transcription.C2C2(Zn) DOF zinc finger family	weakly similar to ( 154) AT5G39660 | Symbols: CDF2 | CDF2 (CYCLING DOF FACTOR 2); DNA binding / protein binding / transcription factor | chr5:15878920-15880712 FORWARDweakly similar to ( 107) PBF_MAIZE Dof zinc finger protein PBF (Prolamin box-binding factor) - Zea mays (Maize)moderately similar to ( 293) loc_os10g26620 12010.m05601 protein expressed protein seq=cds; coord=1:242708568..242710974:…	cycling DOF factor 2	cycling DOF factor 2 (CDF2); CONTAINS InterPro DOMAIN/s: Zinc finger, Dof-type (InterPro:IPR003851); BEST Arabidopsis thaliana protein match is: cycling DOF factor 3 (TAIR:AT3G47500.1); Has 30201 Blast hits to 17322 proteins in 780 species: Archae - 12; Bacteria - 1396; Metazoa - 17338; Fungi - 3422; Plants - 5037; Viruses - 0; Other Eukaryotes - 2996 (source: NCBI BLink).		AT5G39660	loc_os10g26620
ERF	GRMZM2G079653	3.04614	4.61683	15.1499	7.91249	7.18748	3.08562	cluster2	blue	hormone metabolism.ethylene.signal transduction	very weakly similar to (95.5) AT1G50640 | Symbols: ERF3, ATERF3 | ERF3 (ETHYLENE RESPONSIVE ELEMENT BINDING FACTOR 3); DNA binding / protein binding / transcription factor/ transcription repressor | chr1:18757602-18758279 REVERSEvery weakly similar to (95.1) ERF3_TOBAC Ethylene-responsive transcription factor 3 (Ethylene-responsive element-binding factor 3 homolog) (EREBP-5) (NtERF5) - Nicotiana …	ethylene responsive element binding factor 3	ethylene responsive element binding factor 3 (ERF3); CONTAINS InterPro DOMAIN/s: DNA-binding, integrase-type (InterPro:IPR016177), Pathogenesis-related transcriptional factor/ERF, DNA-binding (InterPro:IPR001471); BEST Arabidopsis thaliana protein match is: ethylene response factor 7 (TAIR:AT3G20310.1); Has 5989 Blast hits to 5713 proteins in 252 species: Archae - 0; Bacteria - 0; Metazoa - 1; Fu…		AT1G50640	loc_os02g09650
ERF	GRMZM2G363052	5.91268	7.29292	58.0378	21.1407	28.2131	19.1633	cluster2	blue	not assigned.unknown	seq=cds; coord=7:85638840..85639723:-1; parent_gene=GRMZM2G363052
G2-like	GRMZM2G113742	6.75799	5.90846	37.6408	18.8151	14.9057	18.1889	cluster2	blue	RNA.regulation of transcription.G2-like transcription factor family, GARP	weakly similar to ( 140) AT3G24120 | Symbols: | myb family transcription factor | chr3:8705925-8708148 REVERSEmoderately similar to ( 227) loc_os08g25799 12008.m06596 protein myb family transcription factor-related protein, putative, expressed seq=cds; coord=1:221574670..221578094:-1; parent_gene=GRMZM2G113742	Homeodomain-like superfamily protein	Homeodomain-like superfamily protein; CONTAINS InterPro DOMAIN/s: Homeodomain-like (InterPro:IPR009057), Myb, DNA-binding (InterPro:IPR014778), HTH transcriptional regulator, Myb-type, DNA-binding (InterPro:IPR017930), Myb-like DNA-binding domain, SHAQKYF class (InterPro:IPR006447), Homeodomain-related (InterPro:IPR012287); BEST Arabidopsis thaliana protein match is: Homeodomain-like superfamily …		AT3G24120	loc_os08g25799
GATA	GRMZM2G058479	34.159	33.5154	92.3596	53.1318	48.2383	42.7115	cluster2	blue	RNA.regulation of transcription.C2C2(Zn) GATA transcription factor family	weakly similar to ( 196) AT3G21175 | Symbols: ZML1 | ZML1 (ZIM-LIKE 1); transcription factor | chr3:7422832-7423765 FORWARDmoderately similar to ( 325) loc_os06g48534 12006.m91852 protein GATA transcription factor 25, putative, expressed seq=cds; coord=5:55927935..55932709:-1; parent_gene=GRMZM2G058479	ZIM-like 1	ZIM-like 1 (ZML1); FUNCTIONS IN: sequence-specific DNA binding transcription factor activity; EXPRESSED IN: 23 plant structures; EXPRESSED DURING: 13 growth stages; CONTAINS InterPro DOMAIN/s: Tify (InterPro:IPR010399), CCT domain (InterPro:IPR010402); BEST Arabidopsis thaliana protein match is: ZIM-LIKE 2 (TAIR:AT1G51600.2); Has 30201 Blast hits to 17322 proteins in 780 species: Archae - 12; Bac…		AT3G21175	loc_os06g48534
GATA	GRMZM2G039586	33.3294	37.1083	134.633	109.75	125.73	38.9763	cluster2	blue	RNA.regulation of transcription.C2C2(Zn) GATA transcription factor family	very weakly similar to (84.3) AT5G56860 | Symbols: GNC | GNC (GATA, nitrate-inducible, carbon metabolism-involved); transcription factor | chr5:22989630-22991351 REVERSEmoderately similar to ( 228) loc_os06g37450 12006.m08280 protein GATA zinc finger family protein, expressed seq=cds; coord=9:80170947..80173134:-1; parent_gene=GRMZM2G039586	GATA type zinc finger transcription factor family protein	GATA, nitrate-inducible, carbon metabolism-involved (GNC); CONTAINS InterPro DOMAIN/s: Zinc finger, NHR/GATA-type (InterPro:IPR013088), Zinc finger, GATA-type (InterPro:IPR000679); BEST Arabidopsis thaliana protein match is: cytokinin-responsive gata factor 1 (TAIR:AT4G26150.1); Has 1952 Blast hits to 1890 proteins in 209 species: Archae - 0; Bacteria - 2; Metazoa - 234; Fungi - 682; Plants - 707…		AT5G56860	loc_os06g37450
GRAS	GRMZM2G051785	5.31814	11.2555	24.0939	22.0386	25.6109	12.3425	cluster2	blue	development.unspecified	moderately similar to ( 222) AT4G00150 | Symbols: | scarecrow-like transcription factor 6 (SCL6) | chr4:57429-59105 REVERSEweakly similar to ( 102) GAIP_CUCMA DELLA protein GAIP (Gibberellic acid-insensitive phloem protein) (GAIP) (CmGAIP) - Cucurbita maxima (Pumpkin) (Winter squash)moderately similar to ( 418) loc_os06g01620 12006.m04899 protein scarecrow-like 6, putative, expressed seq=cds; coo…	GRAS family transcription factor	HAIRY MERISTEM 3 (HAM3); FUNCTIONS IN: sequence-specific DNA binding transcription factor activity; INVOLVED IN: regulation of transcription; LOCATED IN: chloroplast; EXPRESSED IN: 22 plant structures; EXPRESSED DURING: 13 growth stages; CONTAINS InterPro DOMAIN/s: Transcription factor GRAS (InterPro:IPR005202); BEST Arabidopsis thaliana protein match is: GRAS family transcription factor (TAIR:AT…		AT4G00150	loc_os06g01620
GRAS	GRMZM2G015080	13.3496	20.3535	116.91	50.1776	33.5754	35.4035	cluster2	blue	RNA.regulation of transcription.GRAS transcription factor family	moderately similar to ( 322) AT3G54220 | Symbols: SCR, SGR1 | SCR (SCARECROW); protein binding / protein homodimerization/ sequence-specific DNA binding / transcription factor | chr3:20070550-20072625 FORWARDweakly similar to ( 127) GAI_GOSHI DELLA protein GAI (Gibberellic acid-insensitive mutant protein) (GhGAI) - Gossypium hirsutum (Upland cotton)moderately similar to ( 377) loc_os12g02870 1201…	GRAS family transcription factor	SCARECROW (SCR); CONTAINS InterPro DOMAIN/s: Transcription factor GRAS (InterPro:IPR005202); BEST Arabidopsis thaliana protein match is: GRAS family transcription factor (TAIR:AT5G41920.1); Has 4362 Blast hits to 4213 proteins in 491 species: Archae - 0; Bacteria - 22; Metazoa - 838; Fungi - 368; Plants - 2661; Viruses - 19; Other Eukaryotes - 454 (source: NCBI BLink).		AT3G54220	loc_os12g02870
GRAS	GRMZM2G131516	9.19642	12.9987	84.145	36.6099	33.2155	55.866	cluster2	blue	development.unspecified	highly similar to ( 542) AT3G54220 | Symbols: SCR, SGR1 | SCR (SCARECROW); protein binding / protein homodimerization/ sequence-specific DNA binding / transcription factor | chr3:20070550-20072625 FORWARDmoderately similar to ( 208) CIGR2_ORYSA Chitin-inducible gibberellin-responsive protein 2 - Oryza sativa (Rice)highly similar to ( 637) loc_os12g02870 12012.m04285 protein DELLA protein GAI1, pu…	GRAS family transcription factor	SCARECROW (SCR); CONTAINS InterPro DOMAIN/s: Transcription factor GRAS (InterPro:IPR005202); BEST Arabidopsis thaliana protein match is: GRAS family transcription factor (TAIR:AT5G41920.1); Has 4362 Blast hits to 4213 proteins in 491 species: Archae - 0; Bacteria - 22; Metazoa - 838; Fungi - 368; Plants - 2661; Viruses - 19; Other Eukaryotes - 454 (source: NCBI BLink).		AT3G54220	loc_os12g02870
GRAS	GRMZM2G144744	29.1485	47.3417	66.7805	42.9249	75.915	131.707	cluster2	blue	hormone metabolism.gibberelin.induced-regulated-responsive-activated	weakly similar to ( 170) DWRF8_MAIZE DELLA protein DWARF8 (Protein dwarf-8) - Zea mays (Maize)very weakly similar to (93.6) loc_os03g49990 12003.m09996 protein DELLA protein SLR1, putative, expressed seq=cds; coord=1:266095079..266096025:1; parent_gene=GRMZM2G144744					loc_os03g49990
HD-ZIP	GRMZM2G117164	4.29435	6.96063	10.231	3.97727	13.8703	53.7548	cluster2	blue	RNA.regulation of transcription.HB,Homeobox transcription factor family	weakly similar to ( 121) AT2G46680 | Symbols: ATHB-7, ATHB7 | ATHB-7 (ARABIDOPSIS THALIANA HOMEOBOX 7); transcription activator/ transcription factor | chr2:19165777-19166773 REVERSEmoderately similar to ( 281) loc_os02g43330 12002.m09368 protein homeobox-leucine zipper protein ATHB-6, putative, expressed seq=cds; coord=5:190475667..190477342:-1; parent_gene=GRMZM2G117164	homeobox 7	homeobox 7 (HB-7); FUNCTIONS IN: transcription activator activity, sequence-specific DNA binding transcription factor activity; INVOLVED IN: response to water deprivation, abscisic acid mediated signaling pathway, regulation of transcription, DNA-dependent, response to abscisic acid stimulus; LOCATED IN: nucleus; EXPRESSED IN: 21 plant structures; EXPRESSED DURING: 6 growth stages; CONTAINS Inter…		AT2G46680	loc_os02g43330
HD-ZIP	GRMZM2G351330	4.12905	6.30214	22.1874	8.86103	17.7332	102.638	cluster2	blue	RNA.regulation of transcription.HB,Homeobox transcription factor family	weakly similar to ( 113) AT2G46680 | Symbols: ATHB-7, ATHB7 | ATHB-7 (ARABIDOPSIS THALIANA HOMEOBOX 7); transcription activator/ transcription factor | chr2:19165777-19166773 REVERSEmoderately similar to ( 246) loc_os04g45810 12004.m09532 protein homeodomain-leucine zipper transcription factor TaHDZipI-1, putative, expressed seq=cds; coord=2:21596800..21598107:1; parent_gene=GRMZM2G351330	homeobox 7	homeobox 7 (HB-7); FUNCTIONS IN: transcription activator activity, sequence-specific DNA binding transcription factor activity; INVOLVED IN: response to water deprivation, abscisic acid mediated signaling pathway, regulation of transcription, DNA-dependent, response to abscisic acid stimulus; LOCATED IN: nucleus; EXPRESSED IN: 21 plant structures; EXPRESSED DURING: 6 growth stages; CONTAINS Inter…		AT2G46680	loc_os04g45810
HSF	GRMZM2G164909	0.535428	1.29723	47.7851	8.34949	11.6521	18.1889	cluster2	blue	stress.abiotic.heat	weakly similar to ( 199) AT4G11660 | Symbols: AT-HSFB2B, HSFB2B | AT-HSFB2B; transcription factor/ transcription repressor | chr4:7043006-7044227 FORWARDmoderately similar to ( 289) loc_os09g35790 12009.m060045 protein heat shock factor protein 7, putative, expressed seq=cds; coord=1:197747996..197749675:-1; parent_gene=GRMZM2G164909	winged-helix DNA-binding transcription factor family protein	AT-HSFB2B; FUNCTIONS IN: transcription repressor activity, sequence-specific DNA binding transcription factor activity; INVOLVED IN: response to chitin; LOCATED IN: nucleus; EXPRESSED IN: 24 plant structures; EXPRESSED DURING: 14 growth stages; CONTAINS InterPro DOMAIN/s: Winged helix-turn-helix transcription repressor DNA-binding (InterPro:IPR011991), Heat shock factor (HSF)-type, DNA-binding (I…		AT4G11660	loc_os09g35790
HSF	GRMZM2G301485	2.43955	3.42183	26.5471	13.9335	20.4302	11.6929	cluster2	blue	RNA.regulation of transcription.HSF,Heat-shock transcription factor family	weakly similar to ( 155) AT5G62020 | Symbols: AT-HSFB2A, HSFB2A | AT-HSFB2A; DNA binding / transcription factor | chr5:24916212-24917194 FORWARDmoderately similar to ( 248) loc_os04g48030 12004.m09743 protein heat shock factor protein 4, putative, expressed seq=cds; coord=10:137099306..137100682:-1; parent_gene=GRMZM2G301485	heat shock transcription factor B2A	heat shock transcription factor B2A (HSFB2A); FUNCTIONS IN: DNA binding, sequence-specific DNA binding transcription factor activity; INVOLVED IN: response to chitin; LOCATED IN: nucleus; EXPRESSED IN: 18 plant structures; EXPRESSED DURING: 11 growth stages; CONTAINS InterPro DOMAIN/s: Winged helix-turn-helix transcription repressor DNA-binding (InterPro:IPR011991), Heat shock factor (HSF)-type, …		AT5G62020	loc_os04g48030
HSF	GRMZM2G165272	5.97508	4.90918	39.1664	14.4792	10.663	13.9285	cluster2	blue	stress.abiotic.heat	weakly similar to ( 188) AT4G11660 | Symbols: AT-HSFB2B, HSFB2B | AT-HSFB2B; transcription factor/ transcription repressor | chr4:7043006-7044227 FORWARDmoderately similar to ( 365) loc_os09g35790 12009.m060045 protein heat shock factor protein 7, putative, expressed seq=cds; coord=7:142234170..142236060:1; parent_gene=GRMZM2G165272	winged-helix DNA-binding transcription factor family protein	AT-HSFB2B; FUNCTIONS IN: transcription repressor activity, sequence-specific DNA binding transcription factor activity; INVOLVED IN: response to chitin; LOCATED IN: nucleus; EXPRESSED IN: 24 plant structures; EXPRESSED DURING: 14 growth stages; CONTAINS InterPro DOMAIN/s: Winged helix-turn-helix transcription repressor DNA-binding (InterPro:IPR011991), Heat shock factor (HSF)-type, DNA-binding (I…		AT4G11660	loc_os09g35790
HSF	GRMZM2G010871	77.6601	67.5931	133.792	129.927	135.283	147.623	cluster2	blue	stress.abiotic.heat	weakly similar to ( 150) AT3G22830 | Symbols: AT-HSFA6B, HSFA6B | AT-HSFA6B; DNA binding / transcription factor | chr3:8078981-8080895 FORWARDmoderately similar to ( 303) loc_os10g28340 12010.m21892 protein heat shock factor protein HSF30, putative, expressed seq=cds; coord=1:239615621..239619107:-1; parent_gene=GRMZM2G010871	heat shock transcription factor A6B	heat shock transcription factor A6B (HSFA6B); FUNCTIONS IN: DNA binding, sequence-specific DNA binding transcription factor activity; INVOLVED IN: regulation of transcription, DNA-dependent; LOCATED IN: nucleus; EXPRESSED IN: root; CONTAINS InterPro DOMAIN/s: Winged helix-turn-helix transcription repressor DNA-binding (InterPro:IPR011991), Heat shock factor (HSF)-type, DNA-binding (InterPro:IPR00…		AT3G22830	loc_os10g28340
M-type_MADS	GRMZM2G110582	17.7369	15.1447	43.1652	19.4847	18.3378	16.7273	cluster2	blue	RNA.regulation of transcription.MADS box transcription factor family	very weakly similar to (98.2) AT5G60440 | Symbols: AGL62 | AGL62 (Agamous-like 62); DNA binding / transcription factor | chr5:24306329-24307520 FORWARDweakly similar to ( 163) loc_os06g30810 12006.m07624 protein DNA binding protein, putative seq=cds; coord=9:77309712..77311170:1; parent_gene=GRMZM2G110582	AGAMOUS-like 62	AGAMOUS-like 62 (AGL62); FUNCTIONS IN: DNA binding, sequence-specific DNA binding transcription factor activity; INVOLVED IN: cellularization of endosperm, endosperm development; LOCATED IN: nucleus; EXPRESSED IN: 15 plant structures; EXPRESSED DURING: 7 growth stages; CONTAINS InterPro DOMAIN/s: Transcription factor, MADS-box (InterPro:IPR002100); BEST Arabidopsis thaliana protein match is: MADS…		AT5G60440	loc_os06g30810
M-type_MADS	GRMZM2G098986	14.0153	19.2917	63.8224	45.5027	38.6026	36.7027	cluster2	blue	not assigned.unknown	seq=cds; coord=1:194449108..194454291:-1; parent_gene=GRMZM2G098986
MYB	GRMZM2G139284	0.856234	0.0700988	4.96993	0.650716	1.36101	3.89763	cluster2	blue	RNA.regulation of transcription.MYB domain transcription factor family	moderately similar to ( 268) AT3G28910 | Symbols: ATMYB30, MYB30 | MYB30 (MYB DOMAIN PROTEIN 30); DNA binding / transcription factor | chr3:10911443-10912856 FORWARDweakly similar to ( 186) MYB4_ORYSA Myb-related protein Myb4 (OsMyb4) (Transcription factor RLTR1) - Oryza sativa (Rice)moderately similar to ( 326) loc_os07g43580 12007.m08585 protein MYB94, putative, expressed seq=cds; coord=2:21274…	myb domain protein 30	myb domain protein 30 (MYB30); CONTAINS InterPro DOMAIN/s: SANT, DNA-binding (InterPro:IPR001005), Homeodomain-like (InterPro:IPR009057), Myb, DNA-binding (InterPro:IPR014778), HTH transcriptional regulator, Myb-type, DNA-binding (InterPro:IPR017930), Homeodomain-related (InterPro:IPR012287), Myb transcription factor (InterPro:IPR015495); BEST Arabidopsis thaliana protein match is: myb domain pro…		AT3G28910	loc_os07g43580
MYB	GRMZM2G048910	3.12823	3.19536	13.3456	6.9492	11.9273	36.0531	cluster2	blue	RNA.regulation of transcription.MYB domain transcription factor family	moderately similar to ( 245) AT4G22680 | Symbols: MYB85, AtMYB85 | MYB85 (myb domain protein 85); DNA binding / transcription activator/ transcription factor | chr4:11922789-11924080 REVERSEmoderately similar to ( 248) ODO1_PETHY ODORANT1 protein (MYB-like protein ODO1) - Petunia hybrida (Petunia)moderately similar to ( 303) loc_os06g14670 12006.m06182 protein odorant 1 protein, putative, express…	myb domain protein 85	myb domain protein 85 (MYB85); CONTAINS InterPro DOMAIN/s: SANT, DNA-binding (InterPro:IPR001005), Homeodomain-like (InterPro:IPR009057), Myb, DNA-binding (InterPro:IPR014778), HTH transcriptional regulator, Myb-type, DNA-binding (InterPro:IPR017930), Homeodomain-related (InterPro:IPR012287), Myb transcription factor (InterPro:IPR015495); BEST Arabidopsis thaliana protein match is: myb domain pro…		AT4G22680	loc_os06g14670
MYB	GRMZM2G020772	22.9688	39.4524	95.7436	67.9887	71.7693	118.553	cluster2	blue	RNA.regulation of transcription.MYB-related transcription factor family	weakly similar to ( 197) AT2G38090 | Symbols: | myb family transcription factor | chr2:15945278-15946775 FORWARDmoderately similar to ( 317) loc_os01g04930 12001.m07127 protein MYB-like transcription factor DIVARICATA, putative, expressed seq=cds; coord=3:18996740..18999123:1; parent_gene=GRMZM2G020772	Duplicated homeodomain-like superfamily protein	Duplicated homeodomain-like superfamily protein; CONTAINS InterPro DOMAIN/s: Molecular chaperone, heat shock protein, Hsp40, DnaJ (InterPro:IPR015609), SANT, eukarya (InterPro:IPR017884), Myb-like DNA-binding domain, SHAQKYF class (InterPro:IPR006447), SANT, DNA-binding (InterPro:IPR001005), Homeodomain-like (InterPro:IPR009057), Myb, DNA-binding (InterPro:IPR014778), Homeodomain-related (InterPr…		AT2G38090	loc_os01g04930
MYB	GRMZM2G130149	39.1619	62.9121	137.089	116.915	166.876	114.168	cluster2	blue	RNA.regulation of transcription.MYB domain transcription factor family	weakly similar to ( 178) AT5G59780 | Symbols: MYB59, ATMYB59-2 | MYB59 (MYB DOMAIN PROTEIN 59); DNA binding / transcription factor | chr5:24082425-24083255 REVERSEmoderately similar to ( 308) MYBA2_ORYSA Myb-related protein MYBAS2 - Oryza sativa (Rice)moderately similar to ( 308) loc_os12g37970 12012.m56456 protein MYB59, putative, expressed seq=cds; coord=1:150708063..150709318:-1; parent_gene=G…	myb domain protein 59	myb domain protein 59 (MYB59); FUNCTIONS IN: DNA binding, sequence-specific DNA binding transcription factor activity; INVOLVED IN: response to cadmium ion, regulation of transcription, DNA-dependent, response to chitin, response to salicylic acid stimulus; LOCATED IN: nucleus; EXPRESSED IN: 20 plant structures; EXPRESSED DURING: 9 growth stages; CONTAINS InterPro DOMAIN/s: SANT, DNA-binding (Int…		AT5G59780	loc_os12g37970
MYB_related	GRMZM2G456960	9.56429	25.1135	30.8975	41.6509	56.6012	55.866	cluster2	blue	RNA.regulation of transcription.MYB-related transcription factor family	weakly similar to ( 162) AT1G49010 | Symbols: | myb family transcription factor | chr1:18132714-18133778 FORWARDmoderately similar to ( 228) loc_os01g34060 12001.m09717 protein DNA binding protein, putative, expressed seq=cds; coord=8:1838121..1839449:-1; parent_gene=GRMZM2G456960	Duplicated homeodomain-like superfamily protein	Duplicated homeodomain-like superfamily protein; CONTAINS InterPro DOMAIN/s: Molecular chaperone, heat shock protein, Hsp40, DnaJ (InterPro:IPR015609), SANT, eukarya (InterPro:IPR017884), Myb-like DNA-binding domain, SHAQKYF class (InterPro:IPR006447), SANT, DNA-binding (InterPro:IPR001005), Myb, DNA-binding (InterPro:IPR014778), Homeodomain-like (InterPro:IPR009057), HTH transcriptional regulato…		AT1G49010	loc_os01g34060
MYB_related	GRMZM2G049695	17.9045	20.069	112.879	35.2614	36.9231	105.561	cluster2	blue	RNA.regulation of transcription.MYB-related transcription factor family	weakly similar to ( 162) AT5G56840 | Symbols: | DNA-binding family protein | chr5:22980789-22982152 FORWARDmoderately similar to ( 254) loc_os01g09640 12001.m07588 protein MCB2 protein, putative, expressed seq=cds; coord=8:20515174..20517013:1; parent_gene=GRMZM2G049695	myb-like transcription factor family protein	myb-like transcription factor family protein; CONTAINS InterPro DOMAIN/s: SANT, DNA-binding (InterPro:IPR001005), Homeodomain-like (InterPro:IPR009057), Myb, DNA-binding (InterPro:IPR014778), Zinc finger, CCHC-type (InterPro:IPR001878), HTH transcriptional regulator, Myb-type, DNA-binding (InterPro:IPR017930), Myb-like DNA-binding domain, SHAQKYF class (InterPro:IPR006447); BEST Arabidopsis thali…		AT5G56840	loc_os01g09640
NF-YA	GRMZM2G038303	1.47488	1.59355	8.86505	2.8968	3.79166	4.06003	cluster2	blue	RNA.regulation of transcription.CCAAT box binding factor family, HAP2	weakly similar to ( 132) AT1G72830 | Symbols: HAP2C, ATHAP2C, NF-YA3 | NF-YA3 (NUCLEAR FACTOR Y, SUBUNIT A3); transcription factor | chr1:27405699-27407088 REVERSEmoderately similar to ( 281) loc_os07g41720 12007.m29255 protein nuclear transcription factor Y subunit A-3, putative, expressed seq=cds; coord=7:164991494..164995805:-1; parent_gene=GRMZM2G038303	nuclear factor Y, subunit A3	nuclear factor Y, subunit A3 (NF-YA3); FUNCTIONS IN: sequence-specific DNA binding transcription factor activity; INVOLVED IN: regulation of transcription, DNA-dependent; LOCATED IN: CCAAT-binding factor complex; EXPRESSED IN: 16 plant structures; EXPRESSED DURING: 8 growth stages; CONTAINS InterPro DOMAIN/s: CCAAT-binding transcription factor, subunit B (InterPro:IPR001289); BEST Arabidopsis tha…		AT1G72830	loc_os07g41720
NF-YA	GRMZM2G104396	11.1115	10.9171	55.6465	23.1803	19.615	20.625	cluster2	blue	RNA.regulation of transcription.CCAAT box binding factor family, HAP2	weakly similar to ( 129) AT1G30500 | Symbols: NF-YA7 | NF-YA7 (NUCLEAR FACTOR Y, SUBUNIT A7); specific transcriptional repressor/ transcription factor | chr1:10804736-10805896 REVERSEmoderately similar to ( 275) loc_os12g41880 12012.m26973 protein nuclear transcription factor Y subunit A-7, putative, expressed seq=cds; coord=3:123411825..123418866:-1; parent_gene=GRMZM2G104396	nuclear factor Y, subunit A7	nuclear factor Y, subunit A7 (NF-YA7); FUNCTIONS IN: sequence-specific DNA binding transcription factor activity, specific transcriptional repressor activity; INVOLVED IN: negative regulation of gene-specific transcription, regulation of transcription, DNA-dependent; LOCATED IN: CCAAT-binding factor complex, nucleus; EXPRESSED IN: 19 plant structures; EXPRESSED DURING: 8 growth stages; CONTAINS I…		AT1G30500	loc_os12g41880
NF-YA	GRMZM2G000686	16.2643	14.2177	54.6182	32.845	33.0467	38.3267	cluster2	blue	RNA.regulation of transcription.CCAAT box binding factor family, HAP2	weakly similar to ( 146) AT3G14020 | Symbols: NF-YA6 | NF-YA6 (NUCLEAR FACTOR Y, SUBUNIT A6); transcription factor | chr3:4642968-4644301 FORWARDmoderately similar to ( 268) loc_os03g07880 12003.m35594 protein nuclear transcription factor Y subunit A-3, putative, expressed seq=cds; coord=1:15806192..15809179:-1; parent_gene=GRMZM2G000686	nuclear factor Y, subunit A6	nuclear factor Y, subunit A6 (NF-YA6); FUNCTIONS IN: sequence-specific DNA binding transcription factor activity; INVOLVED IN: regulation of transcription, DNA-dependent; LOCATED IN: CCAAT-binding factor complex, nucleus, chloroplast; EXPRESSED IN: 21 plant structures; EXPRESSED DURING: 13 growth stages; CONTAINS InterPro DOMAIN/s: CCAAT-binding transcription factor, subunit B (InterPro:IPR001289…		AT3G14020	loc_os03g07880
NF-YB	GRMZM2G303465	18.6108	25.4951	43.1078	56.26	41.7686	42.5491	cluster2	blue	RNA.regulation of transcription.CCAAT box binding factor family, HAP3	weakly similar to ( 197) AT2G37060 | Symbols: NF-YB8 | NF-YB8 (NUCLEAR FACTOR Y, SUBUNIT B8); transcription factor | chr2:15576336-15577660 FORWARDmoderately similar to ( 261) NFYB3_ORYSA Nuclear transcription factor Y subunit B-3 (OsNF-YB-3) (Transcriptional activator HAP3B) - Oryza sativa (Rice)moderately similar to ( 261) loc_os05g38820 12005.m27881 protein nuclear transcription factor Y subun…	nuclear factor Y, subunit B8	nuclear factor Y, subunit B8 (NF-YB8); FUNCTIONS IN: sequence-specific DNA binding transcription factor activity; INVOLVED IN: regulation of transcription, DNA-dependent; LOCATED IN: nucleus, intracellular; EXPRESSED IN: male gametophyte, pollen tube; EXPRESSED DURING: M germinated pollen stage; CONTAINS InterPro DOMAIN/s: Transcription factor, CBFA/NFYB, DNA topoisomerase (InterPro:IPR003957), T…		AT2G37060	loc_os05g38820
NF-YC	GRMZM2G113127	15.881	17.4632	46.2069	26.8321	29.4381	37.3523	cluster2	blue	RNA.regulation of transcription.CCAAT box binding factor family, HAP5	weakly similar to ( 174) AT1G08970 | Symbols: HAP5C, NF-YC9 | NF-YC9 (NUCLEAR FACTOR Y, SUBUNIT C9); DNA binding / transcription factor | chr1:2883144-2883839 FORWARDmoderately similar to ( 236) loc_os08g38780 12008.m07861 protein nuclear transcription factor Y subunit C-2, putative, expressed seq=cds; coord=1:183775356..183776862:1; parent_gene=GRMZM2G113127	nuclear factor Y, subunit C9	nuclear factor Y, subunit C9 (NF-YC9); CONTAINS InterPro DOMAIN/s: Transcription factor CBF/NF-Y/archaeal histone (InterPro:IPR003958), Histone-fold (InterPro:IPR009072); BEST Arabidopsis thaliana protein match is: nuclear factor Y, subunit C3 (TAIR:AT1G54830.3); Has 35333 Blast hits to 34131 proteins in 2444 species: Archae - 798; Bacteria - 22429; Metazoa - 974; Fungi - 991; Plants - 531; Virus…		AT1G08970	loc_os08g38780
NF-YC	GRMZM2G078691	18.095	22.0784	35.0033	46.5998	35.5222	29.3946	cluster2	blue	RNA.regulation of transcription.CCAAT box binding factor family, HAP5	weakly similar to ( 171) AT1G56170 | Symbols: HAP5B, ATHAP5B, NF-YC2 | NF-YC2 (NUCLEAR FACTOR Y, SUBUNIT C2); DNA binding / transcription activator/ transcription factor | chr1:21025118-21025717 FORWARDmoderately similar to ( 210) loc_os09g30310 12009.m06182 protein nuclear transcription factor Y subunit C-2, putative, expressed seq=cds; coord=7:131185760..131186899:1; parent_gene=GRMZM2G078691	nuclear factor Y, subunit C2	nuclear factor Y, subunit C2 (NF-YC2); CONTAINS InterPro DOMAIN/s: Transcription factor CBF/NF-Y/archaeal histone (InterPro:IPR003958), Histone-fold (InterPro:IPR009072); BEST Arabidopsis thaliana protein match is: nuclear factor Y, subunit C9 (TAIR:AT1G08970.2); Has 1485 Blast hits to 1485 proteins in 232 species: Archae - 0; Bacteria - 0; Metazoa - 583; Fungi - 338; Plants - 429; Viruses - 0; O…		AT1G56170	loc_os09g30310
TALE	GRMZM2G013617	17.5366	24.3834	48.2807	42.396	56.0382	37.3523	cluster2	blue	RNA.regulation of transcription.HB,Homeobox transcription factor family	moderately similar to ( 236) AT5G41410 | Symbols: BEL1 | BEL1 (BELL 1); DNA binding / protein binding / transcription factor | chr5:16580424-16583770 FORWARDmoderately similar to ( 310) loc_os06g01934 12006.m04929 protein BEL1-related homeotic protein 14, putative, expressed seq=cds; coord=6:56811542..56813116:1; parent_gene=GRMZM2G013617	POX (plant homeobox) family protein	BELL 1 (BEL1); CONTAINS InterPro DOMAIN/s: Homeobox (InterPro:IPR001356), Homeodomain-like (InterPro:IPR009057), POX (InterPro:IPR006563), Homeodomain-related (InterPro:IPR012287); BEST Arabidopsis thaliana protein match is: BEL1-like homeodomain 4 (TAIR:AT2G23760.3); Has 1807 Blast hits to 1807 proteins in 277 species: Archae - 0; Bacteria - 0; Metazoa - 736; Fungi - 347; Plants - 385; Viruses -…		AT5G41410	loc_os06g01934
TCP	GRMZM2G445944	1.47488	2.95503	9.32966	10.181	10.5581	6.65845	cluster2	blue	RNA.regulation of transcription.TCP transcription factor family	weakly similar to ( 121) AT5G08330 | Symbols: | TCP family transcription factor, putative | chr5:2680828-2681547 FORWARDweakly similar to ( 103) loc_os12g07480 12012.m04737 protein TCP family transcription factor containing protein, expressed seq=cds; coord=5:216602509..216603638:-1; parent_gene=GRMZM2G445944	TCP family transcription factor	TCP family transcription factor ; CONTAINS InterPro DOMAIN/s: Transcription factor, TCP (InterPro:IPR005333), Transcription factor TCP subgroup (InterPro:IPR017887); BEST Arabidopsis thaliana protein match is: TCP family transcription factor (TAIR:AT5G23280.1); Has 954 Blast hits to 946 proteins in 163 species: Archae - 0; Bacteria - 6; Metazoa - 29; Fungi - 0; Plants - 913; Viruses - 0; Other Eu…		AT5G08330	loc_os12g07480
ZF-HD	GRMZM2G389379	0.249641	1.28276	3.60394	4.55785	4.58455	3.24803	cluster2	blue	RNA.regulation of transcription.zf-HD	weakly similar to ( 191) AT4G24660 | Symbols: ATHB22, MEE68 | ATHB22 (HOMEOBOX PROTEIN 22); DNA binding / transcription factor | chr4:12724851-12725513 REVERSEmoderately similar to ( 271) loc_os08g37400 12008.m07726 protein ZF-HD protein dimerisation region containing protein, expressed seq=cds; coord=2:187622800..187624040:-1; parent_gene=GRMZM2G389379	homeobox protein 22	homeobox protein 22 (HB22); CONTAINS InterPro DOMAIN/s: Homeobox domain, ZF-HD class (InterPro:IPR006455), ZF-HD homeobox protein, Cys/His-rich dimerisation domain (InterPro:IPR006456), Homeodomain-related (InterPro:IPR012287); BEST Arabidopsis thaliana protein match is: homeobox protein 25 (TAIR:AT5G65410.1); Has 493 Blast hits to 471 proteins in 34 species: Archae - 0; Bacteria - 0; Metazoa - 3…		AT4G24660	loc_os08g37400
ZF-HD	GRMZM2G161315	9.93442	18.8045	46.1945	27.6075	37.7926	9.58167	cluster2	blue	RNA.regulation of transcription.zf-HD	weakly similar to ( 111) AT3G28920 | Symbols: AtHB34 | AtHB34 (ARABIDOPSIS THALIANA HOMEOBOX PROTEIN 34); DNA binding / transcription factor | chr3:10940598-10941536 REVERSEmoderately similar to ( 258) loc_os09g24820 12009.m05636 protein ZF-HD homeobox protein, putative, expressed seq=cds; coord=7:112875599..112877310:1; parent_gene=GRMZM2G161315	homeobox protein 34	homeobox protein 34 (HB34); FUNCTIONS IN: DNA binding, sequence-specific DNA binding transcription factor activity; INVOLVED IN: regulation of transcription; EXPRESSED IN: 22 plant structures; EXPRESSED DURING: 13 growth stages; CONTAINS InterPro DOMAIN/s: Homeobox domain, ZF-HD class (InterPro:IPR006455), ZF-HD homeobox protein, Cys/His-rich dimerisation domain (InterPro:IPR006456), Homeodomain-…		AT3G28920	loc_os09g24820
AP2	GRMZM2G076602	1.30129	1.97993	1.94882	3.08406	5.47364	10.452	cluster3	yellow	development.unspecified	weakly similar to ( 169) AT4G36920 | Symbols: AP2, FLO2, FL1 | AP2 (APETALA 2); transcription factor | chr4:17400998-17403140 FORWARDvery weakly similar to (80.9) BBM2_BRANA Protein BABY BOOM 2 (BnBBM2) - Brassica napus (Rape)moderately similar to ( 218) loc_os04g55560 12004.m35488 protein AP2 domain containing protein, expressed seq=cds; coord=10:145350317..145352828:1; parent_gene=GRMZM2G076602	Integrase-type DNA-binding superfamily protein	APETALA 2 (AP2); CONTAINS InterPro DOMAIN/s: DNA-binding, integrase-type (InterPro:IPR016177), Pathogenesis-related transcriptional factor/ERF, DNA-binding (InterPro:IPR001471); BEST Arabidopsis thaliana protein match is: target of early activation tagged (EAT) 3 (TAIR:AT5G67180.1).		AT4G36920	loc_os04g55560
AP2	GRMZM5G862109	9.61308	23.7464	23.2116	26.1808	38.058	38.7662	cluster3	yellow	RNA.regulation of transcription.AP2/EREBP, APETALA2/Ethylene-responsive element binding protein family	moderately similar to ( 256) AT4G36920 | Symbols: AP2, FLO2, FL1 | AP2 (APETALA 2); transcription factor | chr4:17400998-17403140 FORWARDweakly similar to ( 131) BBM2_BRANA Protein BABY BOOM 2 (BnBBM2) - Brassica napus (Rape)moderately similar to ( 322) loc_os03g60430 12003.m10932 protein floral homeotic protein, putative, expressed seq=cds; coord=1:292889740..292893983:1; parent_gene=GRMZM5G8621…	Integrase-type DNA-binding superfamily protein	APETALA 2 (AP2); CONTAINS InterPro DOMAIN/s: DNA-binding, integrase-type (InterPro:IPR016177), Pathogenesis-related transcriptional factor/ERF, DNA-binding (InterPro:IPR001471); BEST Arabidopsis thaliana protein match is: target of early activation tagged (EAT) 3 (TAIR:AT5G67180.1).		AT4G36920	loc_os03g60430
AP2	GRMZM2G416701	9.50932	16.5649	25.1594	41.7241	63.6196	73.4156	cluster3	yellow	RNA.regulation of transcription.AP2/EREBP, APETALA2/Ethylene-responsive element binding protein family	weakly similar to ( 115) AT4G36920 | Symbols: AP2, FLO2, FL1 | AP2 (APETALA 2); transcription factor | chr4:17400998-17403140 FORWARDweakly similar to ( 164) loc_os05g03040 12005.m27679 protein floral homeotic protein APETALA2, putative, expressed seq=cds; coord=6:29009354..29012909:1; parent_gene=GRMZM2G416701	Integrase-type DNA-binding superfamily protein	APETALA 2 (AP2); CONTAINS InterPro DOMAIN/s: DNA-binding, integrase-type (InterPro:IPR016177), Pathogenesis-related transcriptional factor/ERF, DNA-binding (InterPro:IPR001471); BEST Arabidopsis thaliana protein match is: target of early activation tagged (EAT) 3 (TAIR:AT5G67180.1).		AT4G36920	loc_os05g03040
ARF	GRMZM2G081158	1.92237	2.32622	4.61231	5.10382	4.54724	5.1942	cluster3	yellow	RNA.regulation of transcription.ARF, Auxin Response Factor family	very weakly similar to (81.3) AT1G30330 | Symbols: ARF6 | ARF6 (AUXIN RESPONSE FACTOR 6); transcription factor | chr1:10686125-10690036 REVERSEvery weakly similar to (87.4) loc_os12g41950 12012.m07976 protein auxin response factor 6, putative, expressed seq=cds; coord=1:173421803..173423230:-1; parent_gene=GRMZM2G081158	auxin response factor 6	auxin response factor 6 (ARF6); FUNCTIONS IN: sequence-specific DNA binding transcription factor activity; INVOLVED IN: flower development, response to auxin stimulus, regulation of transcription, DNA-dependent; LOCATED IN: nucleus; EXPRESSED IN: 28 plant structures; EXPRESSED DURING: 13 growth stages; CONTAINS InterPro DOMAIN/s: Aux/IAA-ARF-dimerisation (InterPro:IPR011525), Transcriptional fact…		AT1G30330	loc_os12g41950
ARF	GRMZM2G081406	7.03286	6.13126	7.35455	11.6236	17.2058	36.0531	cluster3	blue	RNA.regulation of transcription.ARF, Auxin Response Factor family	highly similar to ( 512) AT4G30080 | Symbols: ARF16 | ARF16 (AUXIN RESPONSE FACTOR 16); miRNA binding / transcription factor | chr4:14703369-14705564 REVERSEhighly similar to ( 836) loc_os02g41800 12002.m100286 protein auxin response factor 16, putative, expressed seq=cds; coord=4:143802561..143805351:1; parent_gene=GRMZM2G081406	auxin response factor 16	auxin response factor 16 (ARF16); CONTAINS InterPro DOMAIN/s: Aux/IAA-ARF-dimerisation (InterPro:IPR011525), Transcriptional factor B3 (InterPro:IPR003340), AUX/IAA protein (InterPro:IPR003311), Auxin response factor (InterPro:IPR010525); BEST Arabidopsis thaliana protein match is: auxin response factor 10 (TAIR:AT2G28350.1); Has 30201 Blast hits to 17322 proteins in 780 species: Archae - 12; Bac…		AT4G30080	loc_os02g41800
ARF	GRMZM2G317900	22.5285	29.389	31.1652	36.8651	51.4768	47.8984	cluster3	yellow	RNA.regulation of transcription.ARF, Auxin Response Factor family	highly similar to ( 554) AT1G30330 | Symbols: ARF6 | ARF6 (AUXIN RESPONSE FACTOR 6); transcription factor | chr1:10686125-10690036 REVERSEhighly similar to ( 806) loc_os06g48950 12006.m09421 protein auxin response factor 19, putative, expressed seq=cds; coord=5:57427815..57435126:1; parent_gene=GRMZM2G317900	auxin response factor 6	auxin response factor 6 (ARF6); FUNCTIONS IN: sequence-specific DNA binding transcription factor activity; INVOLVED IN: flower development, response to auxin stimulus, regulation of transcription, DNA-dependent; LOCATED IN: nucleus; EXPRESSED IN: 28 plant structures; EXPRESSED DURING: 13 growth stages; CONTAINS InterPro DOMAIN/s: Aux/IAA-ARF-dimerisation (InterPro:IPR011525), Transcriptional fact…		AT1G30330	loc_os06g48950
bHLH	GRMZM2G083504	2.11762	2.24502	3.41068	3.89763	16.1504	6.80027	cluster3	blue	RNA.regulation of transcription.bHLH,Basic Helix-Loop-Helix family	weakly similar to ( 164) AT1G68920 | Symbols: | basic helix-loop-helix (bHLH) family protein | chr1:25915620-25917675 FORWARDmoderately similar to ( 320) loc_os09g32510 12009.m22151 protein BHLH transcription factor, putative, expressed seq=cds; coord=2:191378775..191380925:-1; parent_gene=GRMZM2G083504	basic helix-loop-helix (bHLH) DNA-binding superfamily protein	basic helix-loop-helix (bHLH) DNA-binding superfamily protein; FUNCTIONS IN: sequence-specific DNA binding transcription factor activity; INVOLVED IN: regulation of transcription; LOCATED IN: nucleus; EXPRESSED IN: 22 plant structures; EXPRESSED DURING: 13 growth stages; CONTAINS InterPro DOMAIN/s: Helix-loop-helix DNA-binding domain (InterPro:IPR001092), Helix-loop-helix DNA-binding (InterPro:IP…		AT1G68920	loc_os09g32510
bHLH	GRMZM2G150729	4.42576	4.55669	13.6765	15.5826	19.0016	18.5795	cluster3	blue	not assigned.unknown	seq=cds; coord=1:42011014..42011629:-1; parent_gene=GRMZM2G150729
bHLH	GRMZM2G313058	8.82476	8.47879	12.4327	18.6761	37.5214	42.1566	cluster3	yellow	hormone metabolism.ethylene.induced-regulated-responsive-activated	weakly similar to ( 130) AT1G61660 | Symbols: | basic helix-loop-helix (bHLH) family protein | chr1:22754603-22756171 REVERSEweakly similar to ( 170) loc_os05g42180 12005.m08391 protein conserved hypothetical protein seq=cds; coord=6:156762139..156764429:1; parent_gene=GRMZM2G313058	basic helix-loop-helix (bHLH) DNA-binding superfamily protein	basic helix-loop-helix (bHLH) DNA-binding superfamily protein; FUNCTIONS IN: DNA binding, sequence-specific DNA binding transcription factor activity; EXPRESSED IN: 22 plant structures; EXPRESSED DURING: 13 growth stages; BEST Arabidopsis thaliana protein match is: basic helix-loop-helix (bHLH) DNA-binding superfamily protein (TAIR:AT3G20640.1).		AT1G61660	loc_os05g42180
bHLH	GRMZM2G016756	10.8754	19.9034	27.3517	27.9965	37.6145	45.6327	cluster3	turquoise	RNA.regulation of transcription.bHLH,Basic Helix-Loop-Helix family	weakly similar to ( 101) AT2G20180 | Symbols: PIL5, PIF1 | PIL5 (PHYTOCHROME INTERACTING FACTOR 3-LIKE 5); DNA binding / phytochrome binding / transcription factor | chr2:8704525-8706237 REVERSEmoderately similar to ( 345) loc_os03g56950 12003.m101598 protein phytochrome-interacting factor 4, putative, expressed seq=cds; coord=5:5101600..5105442:-1; parent_gene=GRMZM2G016756	phytochrome interacting factor 3-like 5	phytochrome interacting factor 3-like 5 (PIL5); CONTAINS InterPro DOMAIN/s: Helix-loop-helix DNA-binding domain (InterPro:IPR001092), Helix-loop-helix DNA-binding (InterPro:IPR011598); BEST Arabidopsis thaliana protein match is: basic helix-loop-helix (bHLH) DNA-binding superfamily protein (TAIR:AT4G28800.1).		AT2G20180	loc_os03g56950
bHLH	GRMZM2G062541	9.73913	14.0688	19.9131	25.3698	60.3607	64.8984	cluster3	green	RNA.regulation of transcription.bHLH,Basic Helix-Loop-Helix family	weakly similar to ( 111) AT1G09530 | Symbols: PIF3, POC1, PAP3 | PIF3 (PHYTOCHROME INTERACTING FACTOR 3); DNA binding / protein binding / transcription factor/ transcription regulator | chr1:3077216-3079367 FORWARDmoderately similar to ( 253) loc_os05g04740 12005.m05005 protein basic helix-loop-helix dimerisation region bHLH, putative, expressed seq=cds; coord=10:87690145..87692179:1; parent_gene…	phytochrome interacting factor 3	phytochrome interacting factor 3 (PIF3); CONTAINS InterPro DOMAIN/s: Helix-loop-helix DNA-binding domain (InterPro:IPR001092), Helix-loop-helix DNA-binding (InterPro:IPR011598); BEST Arabidopsis thaliana protein match is: phytochrome interacting factor 3-like 1 (TAIR:AT2G46970.1); Has 4326 Blast hits to 4310 proteins in 315 species: Archae - 0; Bacteria - 2; Metazoa - 732; Fungi - 183; Plants - 3…		AT1G09530	loc_os05g04740
bHLH	GRMZM2G049229	27.5768	35.1562	67.8837	26.0942	13.6348	7.43888	cluster1	green	RNA.regulation of transcription.bHLH,Basic Helix-Loop-Helix family	moderately similar to ( 367) AT1G32640 | Symbols: ATMYC2, RD22BP1, JAI1, JIN1, MYC2, ZBF1 | MYC2; DNA binding / transcription activator/ transcription factor | chr1:11799042-11800913 REVERSEhighly similar to ( 740) loc_os10g42430 12010.m06996 protein transcription factor MYC7E, putative, expressed seq=cds; coord=9:112004919..112007822:-1; parent_gene=GRMZM2G049229	Basic helix-loop-helix (bHLH) DNA-binding family protein	MYC2; FUNCTIONS IN: DNA binding, transcription activator activity, sequence-specific DNA binding transcription factor activity; INVOLVED IN: in 13 processes; LOCATED IN: nucleus; EXPRESSED IN: 26 plant structures; EXPRESSED DURING: 13 growth stages; CONTAINS InterPro DOMAIN/s: Helix-loop-helix DNA-binding domain (InterPro:IPR001092), Helix-loop-helix DNA-binding (InterPro:IPR011598); BEST Arabido…	myc	AT1G32640	loc_os10g42430
bHLH	GRMZM2G024530	22.0077	31.9083	30.7827	94.8035	108.484	140.036	cluster3	green	RNA.regulation of transcription.bHLH,Basic Helix-Loop-Helix family	weakly similar to ( 160) AT5G58010 | Symbols: | basic helix-loop-helix (bHLH) family protein | chr5:23483670-23484889 REVERSEhighly similar to ( 508) loc_os06g09370 12006.m31852 protein helix-loop-helix DNA-binding domain containing protein, expressed seq=cds; coord=9:11560217..11565193:1; parent_gene=GRMZM2G024530	LJRHL1-like 3	LJRHL1-like 3 (LRL3); CONTAINS InterPro DOMAIN/s: Helix-loop-helix DNA-binding domain (InterPro:IPR001092), Helix-loop-helix DNA-binding (InterPro:IPR011598); BEST Arabidopsis thaliana protein match is: LJRHL1-like 1 (TAIR:AT2G24260.1); Has 3430 Blast hits to 3424 proteins in 205 species: Archae - 0; Bacteria - 0; Metazoa - 226; Fungi - 49; Plants - 3153; Viruses - 0; Other Eukaryotes - 2 (source…		AT5G58010	loc_os06g09370
bHLH	GRMZM2G159937	3.57101	3.82403	2.37991	35.4172	56.9976	183.351	cluster3	green	RNA.regulation of transcription.bHLH,Basic Helix-Loop-Helix family	weakly similar to ( 174) AT4G16430 | Symbols: | basic helix-loop-helix (bHLH) family protein | chr4:9267599-9269002 FORWARDmoderately similar to ( 494) loc_os01g50940 12001.m11275 protein DNA binding protein, putative, expressed seq=cds; coord=3:204643909..204645969:-1; parent_gene=GRMZM2G159937	basic helix-loop-helix (bHLH) DNA-binding superfamily protein	basic helix-loop-helix (bHLH) DNA-binding superfamily protein; FUNCTIONS IN: DNA binding, sequence-specific DNA binding transcription factor activity; INVOLVED IN: regulation of transcription; LOCATED IN: nucleus; EXPRESSED IN: 22 plant structures; EXPRESSED DURING: 13 growth stages; CONTAINS InterPro DOMAIN/s: Helix-loop-helix DNA-binding domain (InterPro:IPR001092), Helix-loop-helix DNA-binding…		AT4G16430	loc_os01g50940
bHLH	GRMZM2G114873	23.8609	30.2827	31.1443	39.6881	101.501	286.946	cluster3	yellow	RNA.regulation of transcription.bHLH,Basic Helix-Loop-Helix family	weakly similar to ( 117) AT1G05805 | Symbols: | basic helix-loop-helix (bHLH) family protein | chr1:1744843-1747427 FORWARDmoderately similar to ( 248) loc_os01g67480 12001.m12852 protein helix-loop-helix DNA-binding domain containing protein, expressed seq=cds; coord=3:166448732..166450870:-1; parent_gene=GRMZM2G114873	basic helix-loop-helix (bHLH) DNA-binding superfamily protein	basic helix-loop-helix (bHLH) DNA-binding superfamily protein; FUNCTIONS IN: DNA binding, sequence-specific DNA binding transcription factor activity; INVOLVED IN: regulation of transcription; LOCATED IN: cytosol; EXPRESSED IN: 24 plant structures; EXPRESSED DURING: 13 growth stages; CONTAINS InterPro DOMAIN/s: Helix-loop-helix DNA-binding domain (InterPro:IPR001092), Helix-loop-helix DNA-binding…		AT1G05805	loc_os01g67480
bHLH	GRMZM2G061906	82.5072	128.575	161.85	230.955	263.09	292.833	cluster3	blue	RNA.regulation of transcription.bHLH,Basic Helix-Loop-Helix family	weakly similar to ( 107) loc_os05g38140 12005.m27864 protein bHLH transcription factor, putative, expressed seq=cds; coord=6:151125421..151127445:1; parent_gene=GRMZM2G061906					loc_os05g38140
bHLH	GRMZM2G042895	18.3506	43.1768	112.317	236.177	309.452	745.259	cluster3	green	RNA.regulation of transcription.bHLH,Basic Helix-Loop-Helix family	weakly similar to ( 104) AT4G29930 | Symbols: | basic helix-loop-helix (bHLH) family protein | chr4:14644108-14645168 FORWARDweakly similar to ( 127) loc_os04g23550 12004.m101486 protein DNA binding like, putative, expressed seq=cds; coord=10:76586652..76588863:1; parent_gene=GRMZM2G042895	basic helix-loop-helix (bHLH) DNA-binding superfamily protein	basic helix-loop-helix (bHLH) DNA-binding superfamily protein; FUNCTIONS IN: DNA binding, sequence-specific DNA binding transcription factor activity; INVOLVED IN: regulation of transcription; LOCATED IN: nucleus; CONTAINS InterPro DOMAIN/s: Helix-loop-helix DNA-binding domain (InterPro:IPR001092), Helix-loop-helix DNA-binding (InterPro:IPR011598); BEST Arabidopsis thaliana protein match is: basi…		AT4G29930	loc_os04g23550
bZIP	GRMZM2G131961	18.775	31.5164	2.74594	18.4309	33.6444	37.5147	cluster3	brown	RNA.regulation of transcription.bZIP transcription factor family	moderately similar to ( 345) AT5G10030 | Symbols: TGA4, OBF4 | TGA4 (TGACG MOTIF-BINDING FACTOR 4); DNA binding / calmodulin binding / transcription factor | chr5:3137648-3139295 REVERSEmoderately similar to ( 327) TGA1A_TOBAC TGACG-sequence-specific DNA-binding protein TGA-1A (TGA1a) (ASF-1 protein) - Nicotiana tabacum (Common tobacco)moderately similar to ( 482) loc_os04g54474 12004.m101669 pro…	TGACG motif-binding factor 4	TGACG motif-binding factor 4 (TGA4); CONTAINS InterPro DOMAIN/s: Basic-leucine zipper (bZIP) transcription factor (InterPro:IPR004827), bZIP transcription factor, bZIP-1 (InterPro:IPR011616); BEST Arabidopsis thaliana protein match is: bZIP transcription factor family protein (TAIR:AT5G65210.5).		AT5G10030	loc_os04g54474
C2H2	GRMZM2G027960	1.51102	1.92042	0.523478	1.18514	1.54607	9.25687	cluster3	brown	RNA.regulation of transcription.C2H2 zinc finger family	moderately similar to ( 275) AT3G57670 | Symbols: NTT | NTT (NO TRANSMITTING TRACT); nucleic acid binding / transcription factor/ zinc ion binding | chr3:21370936-21373121 FORWARDmoderately similar to ( 374) loc_os05g37190 12005.m07899 protein TRANSPARENT TESTA 1 protein, putative, expressed seq=cds; coord=8:98766231..98768587:-1; parent_gene=GRMZM2G027960	C2H2-type zinc finger family protein	NO TRANSMITTING TRACT (NTT); CONTAINS InterPro DOMAIN/s: Zinc finger, C2H2-like (InterPro:IPR015880), Zinc finger, C2H2-type (InterPro:IPR007087); BEST Arabidopsis thaliana protein match is: WIP domain protein 4 (TAIR:AT3G20880.1); Has 16303 Blast hits to 11155 proteins in 263 species: Archae - 2; Bacteria - 36; Metazoa - 14565; Fungi - 231; Plants - 853; Viruses - 60; Other Eukaryotes - 556 (sou…		AT3G57670	loc_os05g37190
C2H2	GRMZM2G000836	10.9221	33.6674	4.60908	41.9813	62.4264	98.5776	cluster3	brown	RNA.regulation of transcription.C2H2 zinc finger family	moderately similar to ( 286) AT3G20880 | Symbols: | zinc finger (C2H2 type) protein (WIP4) | chr3:7313759-7315792 REVERSEmoderately similar to ( 369) loc_os05g37190 12005.m07899 protein TRANSPARENT TESTA 1 protein, putative, expressed seq=cds; coord=6:149566733..149568872:1; parent_gene=GRMZM2G000836	WIP domain protein 4	WIP domain protein 4 (WIP4); FUNCTIONS IN: sequence-specific DNA binding transcription factor activity, zinc ion binding, nucleic acid binding; INVOLVED IN: regulation of transcription; LOCATED IN: nucleus; EXPRESSED IN: central root cap of the primary root, quiescent center; EXPRESSED DURING: seedling growth; CONTAINS InterPro DOMAIN/s: Zinc finger, C2H2-like (InterPro:IPR015880), Zinc finger, C…		AT3G20880	loc_os05g37190
ERF	GRMZM2G018984	3.76005	7.42453	0.334531	1.83561	1.51621	3.41043	cluster3	brown	RNA.regulation of transcription.AP2/EREBP, APETALA2/Ethylene-responsive element binding protein family	weakly similar to ( 103) AT1G53910 | Symbols: RAP2.12 | RAP2.12; DNA binding / transcription factor | chr1:20135242-20136581 FORWARDvery weakly similar to (96.3) ERF1_ORYSA Ethylene-responsive transcription factor 1 (Ethylene-responsive element-binding factor 1) (EREBP-1) (OsEREBP1) - Oryza sativa (Rice)weakly similar to ( 185) loc_os03g08470 12003.m101215 protein root abundant factor, putative, …	related to AP2 12	related to AP2 12 (RAP2.12); FUNCTIONS IN: DNA binding, sequence-specific DNA binding transcription factor activity; INVOLVED IN: regulation of transcription, DNA-dependent; LOCATED IN: nucleus; EXPRESSED IN: 23 plant structures; EXPRESSED DURING: 14 growth stages; CONTAINS InterPro DOMAIN/s: DNA-binding, integrase-type (InterPro:IPR016177), Pathogenesis-related transcriptional factor/ERF, DNA-bi…		AT1G53910	loc_os03g08470
ERF	GRMZM2G123119	0.11151	0.120064	0.487204	0.324638	6.64956	7.90432	cluster3	yellow	RNA.regulation of transcription.AP2/EREBP, APETALA2/Ethylene-responsive element binding protein family	weakly similar to ( 112) AT1G06160 | Symbols: ORA59 | ORA59 (OCTADECANOID-RESPONSIVE ARABIDOPSIS AP2/ERF 59); DNA binding / transcription activator/ transcription factor | chr1:1883046-1883780 FORWARDvery weakly similar to (93.2) ERF5_TOBAC Ethylene-responsive transcription factor 5 (Ethylene-responsive element-binding factor 5 homolog) (EREBP-4) (NtERF4) - Nicotiana tabacum (Common tobacco)weakl…	octadecanoid-responsive Arabidopsis AP2/ERF 59	octadecanoid-responsive Arabidopsis AP2/ERF 59 (ORA59); CONTAINS InterPro DOMAIN/s: DNA-binding, integrase-type (InterPro:IPR016177), Pathogenesis-related transcriptional factor/ERF, DNA-binding (InterPro:IPR001471); BEST Arabidopsis thaliana protein match is: ethylene-responsive element binding factor 15 (TAIR:AT2G31230.1); Has 6527 Blast hits to 6261 proteins in 388 species: Archae - 0; Bacteri…		AT1G06160	loc_os09g39850
ERF	GRMZM2G310368	4.38261	8.41679	10.6833	10.6819	11.9394	13.0713	cluster3	green	RNA.regulation of transcription.AP2/EREBP, APETALA2/Ethylene-responsive element binding protein family	very weakly similar to (90.5) AT5G44210 | Symbols: ERF9, ATERF9, ATERF-9 | ERF9 (ERF DOMAIN PROTEIN 9); DNA binding / transcription factor/ transcription repressor | chr5:17806742-17807344 FORWARDvery weakly similar to (97.1) ERF4_NICSY Ethylene-responsive transcription factor 4 (Ethylene-responsive element-binding factor 4 homolog) (EREBP-3) (NsERF3) - Nicotiana sylvestris (Wood tobacco)weakly s…	erf domain protein 9	erf domain protein 9 (ERF9); FUNCTIONS IN: transcription repressor activity, DNA binding, sequence-specific DNA binding transcription factor activity; INVOLVED IN: ethylene mediated signaling pathway, regulation of transcription, DNA-dependent; LOCATED IN: membrane; EXPRESSED IN: 13 plant structures; EXPRESSED DURING: 6 growth stages; CONTAINS InterPro DOMAIN/s: DNA-binding, integrase-type (Inter…		AT5G44210	loc_os01g58420
ERF	GRMZM2G080516	0.729461	6.36602	8.20757	9.48868	9.41449	13.5839	cluster3	green	RNA.regulation of transcription.AP2/EREBP, APETALA2/Ethylene-responsive element binding protein family	weakly similar to ( 124) AT4G17500 | Symbols: ATERF-1 | ATERF-1 (ETHYLENE RESPONSIVE ELEMENT BINDING FACTOR 1); DNA binding / transcription activator/ transcription factor | chr4:9759405-9760211 FORWARDweakly similar to ( 123) ERF2_TOBAC Ethylene-responsive transcription factor 2 (Ethylene-responsive element-binding factor 2) (EREBP-2) (NtERF2) - Nicotiana tabacum (Common tobacco)moderately simil…	ethylene responsive element binding factor 1	ethylene responsive element binding factor 1 (ERF-1); CONTAINS InterPro DOMAIN/s: DNA-binding, integrase-type (InterPro:IPR016177), Pathogenesis-related transcriptional factor/ERF, DNA-binding (InterPro:IPR001471); BEST Arabidopsis thaliana protein match is: ethylene responsive element binding factor 2 (TAIR:AT5G47220.1); Has 5773 Blast hits to 5650 proteins in 248 species: Archae - 0; Bacteria -…		AT4G17500	loc_os04g46220
ERF	GRMZM2G068967	0.973913	3.35802	3.82145	8.39422	13.2859	15.611	cluster3	green	hormone metabolism.ethylene.signal transduction	very weakly similar to (94.0) AT3G20310 | Symbols: ATERF-7, ATERF7, ERF7 | ERF7 (ETHYLINE RESPONSE FACTOR 7); DNA binding / protein binding / transcription factor/ transcription repressor | chr3:7085957-7086691 REVERSEvery weakly similar to (89.4) ERF4_NICSY Ethylene-responsive transcription factor 4 (Ethylene-responsive element-binding factor 4 homolog) (EREBP-3) (NsERF3) - Nicotiana sylvestris …	ethylene response factor 7	ethylene response factor 7 (ERF7); CONTAINS InterPro DOMAIN/s: DNA-binding, integrase-type (InterPro:IPR016177), Pathogenesis-related transcriptional factor/ERF, DNA-binding (InterPro:IPR001471); BEST Arabidopsis thaliana protein match is: ethylene responsive element binding factor 3 (TAIR:AT1G50640.1); Has 5826 Blast hits to 5594 proteins in 245 species: Archae - 0; Bacteria - 0; Metazoa - 0; Fu…		AT3G20310	loc_os04g52090
ERF	GRMZM2G089995	2.67779	3.00493	2.72616	16.8894	29.8034	33.7596	cluster3	green	hormone metabolism.ethylene.signal transduction	very weakly similar to (83.2) AT3G20310 | Symbols: ATERF-7, ATERF7, ERF7 | ERF7 (ETHYLINE RESPONSE FACTOR 7); DNA binding / protein binding / transcription factor/ transcription repressor | chr3:7085957-7086691 REVERSEvery weakly similar to (84.0) loc_os04g52090 12004.m10104 protein ethylene-responsive transcription factor 4, putative, expressed seq=cds; coord=4:26424305..26425260:1; parent_gene=…	ethylene response factor 7	ethylene response factor 7 (ERF7); CONTAINS InterPro DOMAIN/s: DNA-binding, integrase-type (InterPro:IPR016177), Pathogenesis-related transcriptional factor/ERF, DNA-binding (InterPro:IPR001471); BEST Arabidopsis thaliana protein match is: ethylene responsive element binding factor 3 (TAIR:AT1G50640.1); Has 5826 Blast hits to 5594 proteins in 245 species: Archae - 0; Bacteria - 0; Metazoa - 0; Fu…		AT3G20310	loc_os04g52090
ERF	GRMZM2G055180	6.10207	8.2765	14.0576	17.3681	19.3925	33.9374	cluster3	green	RNA.regulation of transcription.AP2/EREBP, APETALA2/Ethylene-responsive element binding protein family	weakly similar to ( 120) AT4G17500 | Symbols: ATERF-1 | ATERF-1 (ETHYLENE RESPONSIVE ELEMENT BINDING FACTOR 1); DNA binding / transcription activator/ transcription factor | chr4:9759405-9760211 FORWARDweakly similar to ( 124) ERF2_TOBAC Ethylene-responsive transcription factor 2 (Ethylene-responsive element-binding factor 2) (EREBP-2) (NtERF2) - Nicotiana tabacum (Common tobacco)moderately simil…	ethylene responsive element binding factor 1	ethylene responsive element binding factor 1 (ERF-1); CONTAINS InterPro DOMAIN/s: DNA-binding, integrase-type (InterPro:IPR016177), Pathogenesis-related transcriptional factor/ERF, DNA-binding (InterPro:IPR001471); BEST Arabidopsis thaliana protein match is: ethylene responsive element binding factor 2 (TAIR:AT5G47220.1); Has 5773 Blast hits to 5650 proteins in 248 species: Archae - 0; Bacteria -…		AT4G17500	loc_os04g46220
ERF	GRMZM2G380377	0.162319	0.387028	0.612189	12.2419	34.8732	76.4417	cluster3	green	RNA.regulation of transcription.AP2/EREBP, APETALA2/Ethylene-responsive element binding protein family	weakly similar to ( 115) AT4G25480 | Symbols: DREB1A, CBF3, ATCBF3 | DREB1A (DEHYDRATION RESPONSE ELEMENT B1A); DNA binding / transcription activator/ transcription factor | chr4:13018353-13019003 REVERSEweakly similar to ( 192) loc_os06g03670 12006.m05099 protein dehydration-responsive element-binding protein 1A, putative, expressed seq=cds; coord=6:62553730..62555335:1; parent_gene=GRMZM2G380377	dehydration response element B1A	dehydration response element B1A (DREB1A); CONTAINS InterPro DOMAIN/s: DNA-binding, integrase-type (InterPro:IPR016177), Pathogenesis-related transcriptional factor/ERF, DNA-binding (InterPro:IPR001471); BEST Arabidopsis thaliana protein match is: C-repeat/DRE binding factor 2 (TAIR:AT4G25470.1); Has 30201 Blast hits to 17322 proteins in 780 species: Archae - 12; Bacteria - 1396; Metazoa - 17338;…		AT4G25480	loc_os06g03670
ERF	GRMZM2G003466	5.88834	4.81498	5.73986	7.76837	12.8205	79.739	cluster3	green	RNA.regulation of transcription.AP2/EREBP, APETALA2/Ethylene-responsive element binding protein family	weakly similar to ( 139) AT5G65130 | Symbols: | AP2 domain-containing transcription factor, putative | chr5:26017403-26018236 FORWARDmoderately similar to ( 256) loc_os03g09170 12003.m06423 protein DRE binding factor, putative, expressed seq=cds; coord=1:20094963..20096296:-1; parent_gene=GRMZM2G003466	Integrase-type DNA-binding superfamily protein	Integrase-type DNA-binding superfamily protein; FUNCTIONS IN: DNA binding, sequence-specific DNA binding transcription factor activity; INVOLVED IN: regulation of transcription, DNA-dependent; LOCATED IN: nucleus; EXPRESSED IN: embryo; EXPRESSED DURING: D bilateral stage; CONTAINS InterPro DOMAIN/s: DNA-binding, integrase-type (InterPro:IPR016177), Pathogenesis-related transcriptional factor/ERF,…		AT5G65130	loc_os03g09170
ERF	GRMZM2G018398	31.6952	58.1776	59.3016	61.7125	84.2434	97.6702	cluster3	yellow	RNA.regulation of transcription.AP2/EREBP, APETALA2/Ethylene-responsive element binding protein family	weakly similar to ( 117) AT1G53910 | Symbols: RAP2.12 | RAP2.12; DNA binding / transcription factor | chr1:20135242-20136581 FORWARDmoderately similar to ( 354) ERF1_ORYSA Ethylene-responsive transcription factor 1 (Ethylene-responsive element-binding factor 1) (EREBP-1) (OsEREBP1) - Oryza sativa (Rice)moderately similar to ( 354) loc_os02g54160 12002.m10445 protein ethylene response element bind…	related to AP2 12	related to AP2 12 (RAP2.12); FUNCTIONS IN: DNA binding, sequence-specific DNA binding transcription factor activity; INVOLVED IN: regulation of transcription, DNA-dependent; LOCATED IN: nucleus; EXPRESSED IN: 23 plant structures; EXPRESSED DURING: 14 growth stages; CONTAINS InterPro DOMAIN/s: DNA-binding, integrase-type (InterPro:IPR016177), Pathogenesis-related transcriptional factor/ERF, DNA-bi…		AT1G53910	loc_os02g54160
ERF	GRMZM2G110333	24.5632	47.4538	50.6999	93.8679	101.612	104.8	cluster3	green	RNA.regulation of transcription.AP2/EREBP, APETALA2/Ethylene-responsive element binding protein family	weakly similar to ( 164) ERF1_ORYSA Ethylene-responsive transcription factor 1 (Ethylene-responsive element-binding factor 1) (EREBP-1) (OsEREBP1) - Oryza sativa (Rice)weakly similar to ( 164) loc_os02g54160 12002.m10445 protein ethylene response element binding protein, putative, expressed seq=cds; coord=5:212350018..212351081:-1; parent_gene=GRMZM2G110333					loc_os02g54160
ERF	GRMZM2G132185	20.9052	24.1157	24.6884	26.5248	54.4276	107.672	cluster3	turquoise	RNA.regulation of transcription.AP2/EREBP, APETALA2/Ethylene-responsive element binding protein family	very weakly similar to (89.7) AT5G44210 | Symbols: ERF9, ATERF9, ATERF-9 | ERF9 (ERF DOMAIN PROTEIN 9); DNA binding / transcription factor/ transcription repressor | chr5:17806742-17807344 FORWARDvery weakly similar to (91.7) ERF4_NICSY Ethylene-responsive transcription factor 4 (Ethylene-responsive element-binding factor 4 homolog) (EREBP-3) (NsERF3) - Nicotiana sylvestris (Wood tobacco)weakly s…	erf domain protein 9	erf domain protein 9 (ERF9); FUNCTIONS IN: transcription repressor activity, DNA binding, sequence-specific DNA binding transcription factor activity; INVOLVED IN: ethylene mediated signaling pathway, regulation of transcription, DNA-dependent; LOCATED IN: membrane; EXPRESSED IN: 13 plant structures; EXPRESSED DURING: 6 growth stages; CONTAINS InterPro DOMAIN/s: DNA-binding, integrase-type (Inter…		AT5G44210	loc_os01g58420
ERF	GRMZM2G174347	10.0638	13.8358	15.9817	39.2933	54.5058	110.206	cluster3	green	RNA.regulation of transcription.AP2/EREBP, APETALA2/Ethylene-responsive element binding protein family	weakly similar to ( 151) loc_os05g41780 12005.m08352 protein ethylene-responsive transcription factor 4, putative, expressed seq=cds; coord=8:120960110..120961302:-1; parent_gene=GRMZM2G174347					loc_os05g41780
ERF	GRMZM2G129777	79.2604	65.5759	59.0215	98.4152	155.548	155.276	cluster3	yellow	RNA.regulation of transcription.AP2/EREBP, APETALA2/Ethylene-responsive element binding protein family	weakly similar to ( 122) loc_os01g04020 12001.m42595 protein pathogenesis-related genes transcriptional activator PTI6, putative, expressed seq=cds; coord=3:22387754..22389768:-1; parent_gene=GRMZM2G129777					loc_os01g04020
ERF	GRMZM2G171179	59.7089	75.6729	94.5591	180.428	183.349	220.178	cluster3	green	RNA.regulation of transcription.AP2/EREBP, APETALA2/Ethylene-responsive element binding protein family	weakly similar to ( 150) AT1G53910 | Symbols: RAP2.12 | RAP2.12; DNA binding / transcription factor | chr1:20135242-20136581 FORWARDmoderately similar to ( 311) ERF1_ORYSA Ethylene-responsive transcription factor 1 (Ethylene-responsive element-binding factor 1) (EREBP-1) (OsEREBP1) - Oryza sativa (Rice)moderately similar to ( 367) loc_os06g09390 12006.m091636 protein ethylene-responsive element b…	related to AP2 12	related to AP2 12 (RAP2.12); FUNCTIONS IN: DNA binding, sequence-specific DNA binding transcription factor activity; INVOLVED IN: regulation of transcription, DNA-dependent; LOCATED IN: nucleus; EXPRESSED IN: 23 plant structures; EXPRESSED DURING: 14 growth stages; CONTAINS InterPro DOMAIN/s: DNA-binding, integrase-type (InterPro:IPR016177), Pathogenesis-related transcriptional factor/ERF, DNA-bi…		AT1G53910	loc_os06g09390
ERF	AC206951.3_FG017	49.7119	63.4879	78.8583	120.405	147.852	339.743	cluster3	green	RNA.regulation of transcription.AP2/EREBP, APETALA2/Ethylene-responsive element binding protein family	very weakly similar to (81.6) AT1G72360 | Symbols: | ethylene-responsive element-binding protein, putative | chr1:27241904-27242777 FORWARDvery weakly similar to (83.2) ERF1_ORYSA Ethylene-responsive transcription factor 1 (Ethylene-responsive element-binding factor 1) (EREBP-1) (OsEREBP1) - Oryza sativa (Rice)weakly similar to ( 144) loc_os03g08500 12003.m06358 protein ethylene-responsive elemen…	Integrase-type DNA-binding superfamily protein	HYPOXIA RESPONSIVE ERF (ETHYLENE RESPONSE FACTOR) 1 (HRE1); CONTAINS InterPro DOMAIN/s: DNA-binding, integrase-type (InterPro:IPR016177), Pathogenesis-related transcriptional factor/ERF, DNA-binding (InterPro:IPR001471); BEST Arabidopsis thaliana protein match is: ethylene-responsive element binding protein (TAIR:AT3G16770.1); Has 30201 Blast hits to 17322 proteins in 780 species: Archae - 12; Ba…		AT1G72360	loc_os03g08500
ERF	GRMZM2G141679	97.8918	121.982	230.655	265.201	309.168	351.043	cluster3	green	RNA.regulation of transcription.AP2/EREBP, APETALA2/Ethylene-responsive element binding protein family	weakly similar to ( 113) AT4G39780 | Symbols: | AP2 domain-containing transcription factor, putative | chr4:18458216-18459034 REVERSEmoderately similar to ( 211) loc_os09g20350 12009.m05242 protein DRE binding factor 1, putative, expressed seq=cds; coord=7:100239687..100241864:1; parent_gene=GRMZM2G141679	Integrase-type DNA-binding superfamily protein	Integrase-type DNA-binding superfamily protein; FUNCTIONS IN: DNA binding, sequence-specific DNA binding transcription factor activity; INVOLVED IN: regulation of transcription, DNA-dependent; LOCATED IN: nucleus; EXPRESSED IN: 15 plant structures; EXPRESSED DURING: 6 growth stages; CONTAINS InterPro DOMAIN/s: DNA-binding, integrase-type (InterPro:IPR016177), Pathogenesis-related transcriptional …		AT4G39780	loc_os09g20350
ERF	GRMZM2G052667	60.2603	240.729	216.144	406.978	432.658	517.888	cluster3	green	RNA.regulation of transcription.AP2/EREBP, APETALA2/Ethylene-responsive element binding protein family	very weakly similar to (97.1) AT3G16770 | Symbols: RAP2.3, ATEBP, ERF72 | ATEBP (ETHYLENE-RESPONSIVE ELEMENT BINDING PROTEIN); DNA binding / protein binding / transcription activator/ transcription factor | chr3:5705784-5706768 FORWARDvery weakly similar to ( 100) ERF1_ORYSA Ethylene-responsive transcription factor 1 (Ethylene-responsive element-binding factor 1) (EREBP-1) (OsEREBP1) - Oryza sati…	ethylene-responsive element binding protein	ethylene-responsive element binding protein (EBP); CONTAINS InterPro DOMAIN/s: DNA-binding, integrase-type (InterPro:IPR016177), Pathogenesis-related transcriptional factor/ERF, DNA-binding (InterPro:IPR001471); BEST Arabidopsis thaliana protein match is: Integrase-type DNA-binding superfamily protein (TAIR:AT2G47520.1); Has 5957 Blast hits to 5752 proteins in 250 species: Archae - 0; Bacteria - …		AT3G16770	loc_os09g26420
ERF	GRMZM2G301860	2.75942	6.99252	6.42039	13.31	15.753	24.0354	cluster3	green	RNA.regulation of transcription.AP2/EREBP, APETALA2/Ethylene-responsive element binding protein family	weakly similar to ( 112) AT2G23340 | Symbols: | AP2 domain-containing transcription factor, putative | chr2:9938186-9938716 FORWARDweakly similar to ( 157) loc_os06g07030 12006.m05428 protein dehydration responsive element binding protein, putative, expressed seq=cds; coord=9:16252231..16253405:-1; parent_gene=GRMZM2G301860	DREB and EAR motif protein 3	DREB and EAR motif protein 3 (DEAR3); FUNCTIONS IN: DNA binding, sequence-specific DNA binding transcription factor activity; INVOLVED IN: regulation of transcription, DNA-dependent; LOCATED IN: nucleus; EXPRESSED IN: 24 plant structures; EXPRESSED DURING: 15 growth stages; CONTAINS InterPro DOMAIN/s: DNA-binding, integrase-type (InterPro:IPR016177), Pathogenesis-related transcriptional factor/ER…		AT2G23340	loc_os06g07030
ERF	GRMZM2G438202	5.35652	12.103	13.0846	19.3529	37.8968	36.5768	cluster3	green	hormone metabolism.ethylene.signal transduction	very weakly similar to (91.7) AT3G20310 | Symbols: ATERF-7, ATERF7, ERF7 | ERF7 (ETHYLINE RESPONSE FACTOR 7); DNA binding / protein binding / transcription factor/ transcription repressor | chr3:7085957-7086691 REVERSEvery weakly similar to (82.8) ERF4_NICSY Ethylene-responsive transcription factor 4 (Ethylene-responsive element-binding factor 4 homolog) (EREBP-3) (NsERF3) - Nicotiana sylvestris …	ethylene response factor 7	ethylene response factor 7 (ERF7); CONTAINS InterPro DOMAIN/s: DNA-binding, integrase-type (InterPro:IPR016177), Pathogenesis-related transcriptional factor/ERF, DNA-binding (InterPro:IPR001471); BEST Arabidopsis thaliana protein match is: ethylene responsive element binding factor 3 (TAIR:AT1G50640.1); Has 5826 Blast hits to 5594 proteins in 245 species: Archae - 0; Bacteria - 0; Metazoa - 0; Fu…		AT3G20310	loc_os04g52090
G2-like	GRMZM2G016370	3.5345	4.19875	1.94058	4.226	26.6681	17.5393	cluster3	brown	RNA.regulation of transcription.G2-like transcription factor family, GARP	weakly similar to ( 189) AT1G25550 | Symbols: | myb family transcription factor | chr1:8976644-8977942 FORWARDmoderately similar to ( 290) loc_os02g22020 12002.m07440 protein DNA binding protein, putative, expressed seq=cds; coord=10:5384582..5386647:1; parent_gene=GRMZM2G016370	myb-like transcription factor family protein	myb-like transcription factor family protein; CONTAINS InterPro DOMAIN/s: Homeodomain-like (InterPro:IPR009057), Myb, DNA-binding (InterPro:IPR014778), Myb-like DNA-binding domain, SHAQKYF class (InterPro:IPR006447), HTH transcriptional regulator, Myb-type, DNA-binding (InterPro:IPR017930), Homeodomain-related (InterPro:IPR012287); BEST Arabidopsis thaliana protein match is: myb-like transcriptio…		AT1G25550	loc_os02g22020
G2-like	GRMZM2G125704	5.48456	8.59174	14.4467	21.9836	29.8543	84.1239	cluster3	brown	RNA.regulation of transcription.G2-like transcription factor family, GARP	weakly similar to ( 182) AT5G45580 | Symbols: | transcription factor | chr5:18481092-18482598 REVERSEmoderately similar to ( 303) loc_os02g47190 12002.m09754 protein calcium-dependent protein kinase substrate protein, putative, expressed seq=cds; coord=2:12347716..12350437:-1; parent_gene=GRMZM2G125704	Homeodomain-like superfamily protein	Homeodomain-like superfamily protein; CONTAINS InterPro DOMAIN/s: Myb, DNA-binding (InterPro:IPR014778), Homeodomain-like (InterPro:IPR009057), Myb-like DNA-binding domain, SHAQKYF class (InterPro:IPR006447), HTH transcriptional regulator, Myb-type, DNA-binding (InterPro:IPR017930), Homeodomain-related (InterPro:IPR012287); BEST Arabidopsis thaliana protein match is: Homeodomain-like superfamily …		AT5G45580	loc_os02g47190
GRAS	GRMZM2G018254	12.3126	8.72318	2.52292	6.96377	4.08305	8.76967	cluster3	brown	RNA.regulation of transcription.GRAS transcription factor family	moderately similar to ( 367) AT2G37650 | Symbols: | scarecrow-like transcription factor 9 (SCL9) | chr2:15792623-15794779 FORWARDweakly similar to ( 197) CIGR2_ORYSA Chitin-inducible gibberellin-responsive protein 2 - Oryza sativa (Rice)highly similar to ( 536) loc_os11g47890 12011.m08586 protein SCARECROW-like protein, putative, expressed seq=cds; coord=4:513060..515231:-1; parent_gene=GRMZM2G01…	GRAS family transcription factor	GRAS family transcription factor; CONTAINS InterPro DOMAIN/s: Transcription factor GRAS (InterPro:IPR005202); BEST Arabidopsis thaliana protein match is: SCARECROW-like 14 (TAIR:AT1G07530.1); Has 2417 Blast hits to 2350 proteins in 288 species: Archae - 0; Bacteria - 4; Metazoa - 2; Fungi - 0; Plants - 2410; Viruses - 0; Other Eukaryotes - 1 (source: NCBI BLink).		AT2G37650	loc_os11g47890
GRAS	GRMZM2G420280	3.35603	3.96045	2.20598	2.73554	5.73079	7.30806	cluster3	green	RNA.regulation of transcription.GRAS transcription factor family	weakly similar to ( 117) AT1G63100 | Symbols: | scarecrow transcription factor family protein | chr1:23399391-23401367 REVERSEvery weakly similar to ( 100) SLR1_ORYSA DELLA protein SLR1 (Protein SLENDER RICE1) (Gibberellic acid-insensitive mutant protein) (OsGAI) - Oryza sativa (Rice)moderately similar to ( 340) loc_os04g35250 12004.m08615 protein protein MONOCULM 1, putative seq=cds; coord=2:506…	GRAS family transcription factor	GRAS family transcription factor; CONTAINS InterPro DOMAIN/s: Transcription factor GRAS (InterPro:IPR005202); BEST Arabidopsis thaliana protein match is: GRAS family transcription factor (TAIR:AT3G54220.1); Has 2506 Blast hits to 2453 proteins in 309 species: Archae - 0; Bacteria - 4; Metazoa - 16; Fungi - 0; Plants - 2441; Viruses - 0; Other Eukaryotes - 45 (source: NCBI BLink).		AT1G63100	loc_os04g35250
GRAS	GRMZM2G129154	0.506441	2.50984	2.27738	2.84244	4.27724	10.0689	cluster3	green	RNA.regulation of transcription.GRAS transcription factor family	moderately similar to ( 357) AT1G50420 | Symbols: SCL3, SCL-3 | SCL3; transcription factor | chr1:18678177-18679625 REVERSEweakly similar to ( 184) CIGR1_ORYSA Chitin-inducible gibberellin-responsive protein 1 - Oryza sativa (Rice)highly similar to ( 608) loc_os01g71970 12001.m13235 protein GRAS family transcription factor containing protein, expressed seq=cds; coord=8:159017496..159019119:-1; pa…	scarecrow-like 3	scarecrow-like 3 (SCL3); CONTAINS InterPro DOMAIN/s: Transcription factor GRAS (InterPro:IPR005202); BEST Arabidopsis thaliana protein match is: SCARECROW-like 21 (TAIR:AT2G04890.1); Has 3106 Blast hits to 2488 proteins in 309 species: Archae - 0; Bacteria - 6; Metazoa - 0; Fungi - 0; Plants - 3100; Viruses - 0; Other Eukaryotes - 0 (source: NCBI BLink).		AT1G50420	loc_os01g71970
GRAS	GRMZM2G028438	2.73819	6.68963	10.5503	12.9169	11.3133	52.7804	cluster3	green	RNA.regulation of transcription.GRAS transcription factor family	weakly similar to ( 200) AT5G52510 | Symbols: | scarecrow-like transcription factor 8 (SCL8) | chr5:21307196-21309118 FORWARDweakly similar to ( 139) CIGR2_ORYSA Chitin-inducible gibberellin-responsive protein 2 - Oryza sativa (Rice)highly similar to ( 508) loc_os02g45760 12002.m09613 protein chitin-inducible gibberellin-responsive protein 2, putative, expressed seq=cds; coord=4:156022485..156024…	SCARECROW-like 8	SCARECROW-like 8 (SCL8); CONTAINS InterPro DOMAIN/s: Transcription factor GRAS (InterPro:IPR005202); BEST Arabidopsis thaliana protein match is: SCARECROW-like 1 (TAIR:AT1G21450.1); Has 2327 Blast hits to 2305 proteins in 315 species: Archae - 0; Bacteria - 4; Metazoa - 13; Fungi - 36; Plants - 2242; Viruses - 0; Other Eukaryotes - 32 (source: NCBI BLink).		AT5G52510	loc_os02g45760
GRAS	GRMZM2G153333	26.0484	29.2525	31.2673	70.4821	82.9669	66.7494	cluster3	green	development.unspecified	highly similar to ( 507) AT1G21450 | Symbols: SCL1 | SCL1 (SCARECROW-LIKE 1); transcription factor | chr1:7509721-7511502 FORWARDmoderately similar to ( 397) CIGR2_ORYSA Chitin-inducible gibberellin-responsive protein 2 - Oryza sativa (Rice)highly similar to ( 758) loc_os01g65900 12001.m12698 protein chitin-inducible gibberellin-responsive protein 2, putative, expressed seq=cds; coord=6:147908766…	SCARECROW-like 1	SCARECROW-like 1 (SCL1); FUNCTIONS IN: sequence-specific DNA binding transcription factor activity; INVOLVED IN: regulation of transcription; EXPRESSED IN: 22 plant structures; EXPRESSED DURING: 14 growth stages; CONTAINS InterPro DOMAIN/s: Transcription factor GRAS (InterPro:IPR005202); BEST Arabidopsis thaliana protein match is: GRAS family transcription factor (TAIR:AT5G48150.2); Has 2480 Blas…		AT1G21450	loc_os01g65900
GRAS	GRMZM2G106548	9.50932	23.8249	24.6371	34.2802	34.5124	71.1318	cluster3	green	development.unspecified	moderately similar to ( 415) AT5G41920 | Symbols: | scarecrow transcription factor family protein | chr5:16779982-16781199 FORWARDweakly similar to ( 174) GAI1_VITVI DELLA protein GAI1 (Gibberellic acid-insensitive mutant protein 1) (VvGAI1) - Vitis vinifera (Grape)highly similar to ( 618) loc_os07g38030 12007.m08052 protein nodulation signaling pathway 2 protein, putative, expressed seq=cds; coo…	GRAS family transcription factor	GRAS family transcription factor; CONTAINS InterPro DOMAIN/s: Transcription factor GRAS (InterPro:IPR005202); BEST Arabidopsis thaliana protein match is: GRAS family transcription factor (TAIR:AT3G54220.1); Has 1807 Blast hits to 1807 proteins in 277 species: Archae - 0; Bacteria - 0; Metazoa - 736; Fungi - 347; Plants - 385; Viruses - 0; Other Eukaryotes - 339 (source: NCBI BLink).		AT5G41920	loc_os07g38030
GRAS	GRMZM2G109869	27.8682	15.9054	16.0623	53.5924	82.845	77.5162	cluster3	green	RNA.regulation of transcription.GRAS transcription factor family	weakly similar to ( 156) loc_os04g49110 12004.m09846 protein chitin-inducible gibberellin-responsive protein 2, putative, expressed seq=cds; coord=2:15340599..15342803:1; parent_gene=GRMZM2G109869					loc_os04g49110
GRAS	GRMZM2G098517	4.146	12.5408	10.7313	40.4446	41.5747	83.83	cluster3	green	not assigned.unknown	seq=cds; coord=7:161286072..161286878:1; parent_gene=GRMZM2G098517
GRAS	GRMZM2G431309	24.1032	46.0315	46.235	66.4008	82.1454	147.298	cluster3	green	development.unspecified	highly similar to ( 516) AT1G50600 | Symbols: SCL5 | SCL5; transcription factor | chr1:18737398-18739547 REVERSEhighly similar to ( 842) CIGR2_ORYSA Chitin-inducible gibberellin-responsive protein 2 - Oryza sativa (Rice)highly similar to ( 842) loc_os07g39470 12007.m08189 protein chitin-inducible gibberellin-responsive protein 2, putative, expressed seq=cds; coord=2:207837259..207841334:1; parent…	scarecrow-like 5	scarecrow-like 5 (SCL5); CONTAINS InterPro DOMAIN/s: Transcription factor GRAS (InterPro:IPR005202); BEST Arabidopsis thaliana protein match is: GRAS family transcription factor (TAIR:AT5G48150.2); Has 3554 Blast hits to 3276 proteins in 342 species: Archae - 0; Bacteria - 9; Metazoa - 107; Fungi - 18; Plants - 2497; Viruses - 1; Other Eukaryotes - 922 (source: NCBI BLink).		AT1G50600	loc_os07g39470
HD-ZIP	GRMZM2G034113	2.4757	4.95086	0.695387	3.46672	6.50092	26.7962	cluster3	brown	RNA.regulation of transcription.HB,Homeobox transcription factor family	very weakly similar to (91.3) loc_os09g35910 12009.m22175 protein homeodomain-leucine zipper transcription factor TaHDZipI-1, putative, expressed seq=cds; coord=2:195055614..195056401:-1; parent_gene=GRMZM2G034113					loc_os09g35910
HD-ZIP	GRMZM2G041462	7.72154	10.1603	2.90081	9.83592	8.93428	14.7785	cluster3	brown	RNA.regulation of transcription.HB,Homeobox transcription factor family	weakly similar to ( 140) AT2G46680 | Symbols: ATHB-7, ATHB7 | ATHB-7 (ARABIDOPSIS THALIANA HOMEOBOX 7); transcription activator/ transcription factor | chr2:19165777-19166773 REVERSEmoderately similar to ( 270) loc_os09g35910 12009.m22175 protein homeodomain-leucine zipper transcription factor TaHDZipI-1, putative, expressed seq=cds; coord=7:142396100..142397912:-1; parent_gene=GRMZM2G041462	homeobox 7	homeobox 7 (HB-7); FUNCTIONS IN: transcription activator activity, sequence-specific DNA binding transcription factor activity; INVOLVED IN: response to water deprivation, abscisic acid mediated signaling pathway, regulation of transcription, DNA-dependent, response to abscisic acid stimulus; LOCATED IN: nucleus; EXPRESSED IN: 21 plant structures; EXPRESSED DURING: 6 growth stages; CONTAINS Inter…		AT2G46680	loc_os09g35910
HSF	GRMZM2G002131	55.7327	57.7989	27.577	23.2069	25.3998	127.81	cluster3	brown	stress.abiotic.heat	weakly similar to ( 176) AT4G36990 | Symbols: HSF4, HSFB1, AT-HSFB1, ATHSF4 | HSF4 (HEAT SHOCK FACTOR 4); DNA binding / transcription factor/ transcription repressor | chr4:17440660-17441706 FORWARDmoderately similar to ( 325) loc_os09g28354 12009.m05986 protein heat shock factor protein 4, putative, expressed seq=cds; coord=2:186183204..186187268:1; parent_gene=GRMZM2G002131	heat shock factor 4	heat shock factor 4 (HSF4); FUNCTIONS IN: transcription repressor activity, DNA binding, sequence-specific DNA binding transcription factor activity; INVOLVED IN: response to cyclopentenone, response to heat; LOCATED IN: nucleus; CONTAINS InterPro DOMAIN/s: Winged helix-turn-helix transcription repressor DNA-binding (InterPro:IPR011991), Heat shock factor (HSF)-type, DNA-binding (InterPro:IPR0002…		AT4G36990	loc_os09g28354
MYB	GRMZM2G031323	0.178476	0.321953	0.557552	0.174235	0.34022	5.68404	cluster3	brown	RNA.regulation of transcription.MYB domain transcription factor family	moderately similar to ( 266) AT4G21440 | Symbols: ATMYB102, ATM4 | ATMYB102 (ARABIDOPSIS MYB-LIKE 102); DNA binding / transcription factor | chr4:11418425-11419652 REVERSEmoderately similar to ( 215) MYB38_MAIZE Myb-related protein Zm38 - Zea mays (Maize)moderately similar to ( 355) loc_os07g37210 12007.m07971 protein MYB transcription factor, putative, expressed seq=cds; coord=7:157167150..15716…	MYB-like 102	MYB-like 102 (MYB102); CONTAINS InterPro DOMAIN/s: SANT, DNA-binding (InterPro:IPR001005), Homeodomain-like (InterPro:IPR009057), Myb, DNA-binding (InterPro:IPR014778), HTH transcriptional regulator, Myb-type, DNA-binding (InterPro:IPR017930), Homeodomain-related (InterPro:IPR012287), Myb transcription factor (InterPro:IPR015495); BEST Arabidopsis thaliana protein match is: myb domain protein 74 …		AT4G21440	loc_os07g37210
MYB	GRMZM2G143046	0.904429	2.58741	0	1.04929	1.37592	0.324803	cluster3	brown	RNA.regulation of transcription.MYB domain transcription factor family	moderately similar to ( 242) AT5G49620 | Symbols: AtMYB78 | AtMYB78 (myb domain protein 78); DNA binding / transcription factor | chr5:20137491-20139384 REVERSEweakly similar to ( 155) MYBA2_ORYSA Myb-related protein MYBAS2 - Oryza sativa (Rice)moderately similar to ( 274) loc_os12g37690 12012.m07555 protein MYB transcription factor, putative, expressed seq=cds; coord=1:148626719..148628602:-1; p…	myb domain protein 78	myb domain protein 78 (MYB78); CONTAINS InterPro DOMAIN/s: SANT, DNA-binding (InterPro:IPR001005), Homeodomain-like (InterPro:IPR009057), Myb, DNA-binding (InterPro:IPR014778), Myb transcription factor (InterPro:IPR015495), Homeodomain-related (InterPro:IPR012287), HTH transcriptional regulator, Myb-type, DNA-binding (InterPro:IPR017930); BEST Arabidopsis thaliana protein match is: myb domain pro…		AT5G49620	loc_os12g37690
MYB	GRMZM2G002128	7.72267	15.8375	5.76754	20.358	40.1582	45.31	cluster3	brown	RNA.regulation of transcription.MYB-related transcription factor family	weakly similar to ( 123) AT5G58900 | Symbols: | myb family transcription factor | chr5:23783275-23784667 REVERSEmoderately similar to ( 203) loc_os05g37730 12005.m07952 protein MYB-like transcription factor DIVARICATA, putative, expressed seq=cds; coord=6:148827267..148829503:1; parent_gene=GRMZM2G002128	Homeodomain-like transcriptional regulator	Homeodomain-like transcriptional regulator; FUNCTIONS IN: DNA binding, sequence-specific DNA binding transcription factor activity; INVOLVED IN: regulation of transcription; EXPRESSED IN: 20 plant structures; EXPRESSED DURING: 11 growth stages; CONTAINS InterPro DOMAIN/s: Molecular chaperone, heat shock protein, Hsp40, DnaJ (InterPro:IPR015609), SANT, eukarya (InterPro:IPR017884), Myb-like DNA-bi…		AT5G58900	loc_os05g37730
MYB	GRMZM2G087955	13.0276	22.5506	4.41238	16.2899	26.7343	80.8758	cluster3	brown	RNA.regulation of transcription.MYB domain transcription factor family	weakly similar to ( 190) AT4G37260 | Symbols: MYB73, ATMYB73 | MYB73 (MYB DOMAIN PROTEIN 73); DNA binding / transcription factor | chr4:17540602-17541564 FORWARDweakly similar to ( 104) GAM1_ORYSA Transcription factor GAMYB (OsGAMyb) - Oryza sativa (Rice)moderately similar to ( 214) loc_os09g01960 12009.m03570 protein sucrose responsive element binding protein, putative, expressed seq=cds; coord=…	myb domain protein 73	myb domain protein 73 (MYB73); CONTAINS InterPro DOMAIN/s: SANT, DNA-binding (InterPro:IPR001005), Homeodomain-like (InterPro:IPR009057), Myb, DNA-binding (InterPro:IPR014778), HTH transcriptional regulator, Myb-type, DNA-binding (InterPro:IPR017930), Homeodomain-related (InterPro:IPR012287), Myb transcription factor (InterPro:IPR015495); BEST Arabidopsis thaliana protein match is: myb domain pro…		AT4G37260	loc_os09g01960
MYB	GRMZM2G050550	25.9238	44.8235	10.7979	22.7482	24.9702	45.1476	cluster3	brown	RNA.regulation of transcription.MYB domain transcription factor family	moderately similar to ( 207) AT5G67300 | Symbols: ATMYBR1, ATMYB44, MYBR1 | MYBR1 (MYB DOMAIN PROTEIN R1); DNA binding / transcription factor | chr5:26854109-26855026 FORWARDweakly similar to ( 110) MYB4_ORYSA Myb-related protein Myb4 (OsMyb4) (Transcription factor RLTR1) - Oryza sativa (Rice)moderately similar to ( 243) loc_os09g01960 12009.m03570 protein sucrose responsive element binding prote…	myb domain protein r1	myb domain protein r1 (MYBR1); CONTAINS InterPro DOMAIN/s: SANT, DNA-binding (InterPro:IPR001005), Homeodomain-like (InterPro:IPR009057), Myb, DNA-binding (InterPro:IPR014778), HTH transcriptional regulator, Myb-type, DNA-binding (InterPro:IPR017930), Homeodomain-related (InterPro:IPR012287), Myb transcription factor (InterPro:IPR015495); BEST Arabidopsis thaliana protein match is: myb domain pro…		AT5G67300	loc_os09g01960
MYB	GRMZM2G051528	51.8488	63.9762	7.64772	26.1233	41.3309	63.1741	cluster3	brown	RNA.regulation of transcription.MYB domain transcription factor family	very weakly similar to (90.5) loc_os01g19970 12001.m08532 protein myb-like transcription factor, putative, expressed seq=cds; coord=8:34670299..34671520:-1; parent_gene=GRMZM2G051528					loc_os01g19970
MYB	GRMZM2G305856	225.078	237.013	319.279	508.803	813.704	1030.57	cluster3	yellow	RNA.regulation of transcription.MYB domain transcription factor family	weakly similar to ( 120) AT5G59780 | Symbols: MYB59, ATMYB59-2 | MYB59 (MYB DOMAIN PROTEIN 59); DNA binding / transcription factor | chr5:24082425-24083255 REVERSEweakly similar to ( 120) MYBA2_ORYSA Myb-related protein MYBAS2 - Oryza sativa (Rice)weakly similar to ( 132) loc_os05g02420 12005.m64200 protein expressed protein seq=cds; coord=6:34889004..34890955:-1; parent_gene=GRMZM2G305856	myb domain protein 59	myb domain protein 59 (MYB59); FUNCTIONS IN: DNA binding, sequence-specific DNA binding transcription factor activity; INVOLVED IN: response to cadmium ion, regulation of transcription, DNA-dependent, response to chitin, response to salicylic acid stimulus; LOCATED IN: nucleus; EXPRESSED IN: 20 plant structures; EXPRESSED DURING: 9 growth stages; CONTAINS InterPro DOMAIN/s: SANT, DNA-binding (Int…		AT5G59780	loc_os05g02420
MYB	GRMZM2G013581	19.5158	20.6917	19.9754	33.6	31.9122	51.8929	cluster3	yellow	RNA.regulation of transcription.MYB domain transcription factor family	weakly similar to ( 172) AT3G46130 | Symbols: MYB111, PFG3, ATMYB48-2 | MYB111 (MYB DOMAIN PROTEIN 111); DNA binding / transcription factor | chr3:16945465-16946376 FORWARDweakly similar to ( 175) MYBA2_ORYSA Myb-related protein MYBAS2 - Oryza sativa (Rice)weakly similar to ( 179) loc_os01g74410 12001.m13467 protein MYB59, putative, expressed seq=cds; coord=6:34825303..34826663:1; parent_gene=GRM…	myb domain protein 48	myb domain protein 48 (MYB48); CONTAINS InterPro DOMAIN/s: SANT, DNA-binding (InterPro:IPR001005), Myb, DNA-binding (InterPro:IPR014778), Homeodomain-like (InterPro:IPR009057), Myb transcription factor (InterPro:IPR015495), HTH transcriptional regulator, Myb-type, DNA-binding (InterPro:IPR017930), MYB-like (InterPro:IPR017877), Homeodomain-related (InterPro:IPR012287); BEST Arabidopsis thaliana p…		AT3G46130	loc_os01g74410
NAC	GRMZM2G122615	1.84388	1.45335	1.76867	4.66392	3.85327	13.8041	cluster3	brown	development.unspecified	very weakly similar to (93.6) loc_os09g12380 12009.m04501 protein no apical meristem protein, expressed seq=cds; coord=3:209087673..209088984:1; parent_gene=GRMZM2G122615					loc_os09g12380
NAC	GRMZM2G109627	2.87859	11.0196	0.205984	1.19302	2.80948	24.5226	cluster3	brown	development.unspecified	moderately similar to ( 243) AT3G04070 | Symbols: anac047 | anac047 (Arabidopsis NAC domain containing protein 47); transcription factor | chr3:1061573-1062976 REVERSEmoderately similar to ( 218) NAC48_ORYSA NAC domain-containing protein 48 (ONAC048) - Oryza sativa (Rice)moderately similar to ( 259) loc_os07g48450 12007.m29337 protein NAC domain-containing protein 18, putative, expressed seq=cds;…	NAC domain containing protein 47	NAC domain containing protein 47 (NAC047); FUNCTIONS IN: sequence-specific DNA binding transcription factor activity; INVOLVED IN: multicellular organismal development, regulation of transcription; LOCATED IN: cellular_component unknown; EXPRESSED IN: 16 plant structures; EXPRESSED DURING: 7 growth stages; CONTAINS InterPro DOMAIN/s: No apical meristem (NAM) protein (InterPro:IPR003441); BEST Ara…		AT3G04070	loc_os07g48450
NAC	GRMZM2G063522	12.1232	16.2649	1.39852	12.763	15.9479	32.9675	cluster3	brown	RNA.regulation of transcription.NAC domain transcription factor family	moderately similar to ( 261) AT1G56010 | Symbols: NAC1, ANAC022 | NAC1; transcription factor | chr1:20946852-20949144 REVERSEweakly similar to ( 182) NAC77_ORYSA NAC domain-containing protein 77 (ONAC077) (ONAC300) - Oryza sativa (Rice)moderately similar to ( 448) loc_os06g46270 12006.m09153 protein NAC domain-containing protein 21/22, putative, expressed seq=cds; coord=5:43417416..43421787:-1; p…	NAC domain containing protein 1	NAC domain containing protein 1 (NAC1); CONTAINS InterPro DOMAIN/s: No apical meristem (NAM) protein (InterPro:IPR003441); BEST Arabidopsis thaliana protein match is: NAC (No Apical Meristem) domain transcriptional regulator superfamily protein (TAIR:AT3G12977.1); Has 2928 Blast hits to 2921 proteins in 75 species: Archae - 0; Bacteria - 0; Metazoa - 0; Fungi - 0; Plants - 2928; Viruses - 0; Othe…		AT1G56010	loc_os06g46270
NAC	GRMZM2G180328	3.65274	9.31175	3.13312	7.05044	10.371	32.9675	cluster3	brown	RNA.regulation of transcription.NAC domain transcription factor family	moderately similar to ( 328) AT1G01720 | Symbols: ATAF1, ANAC002 | ATAF1; transcription activator/ transcription factor | chr1:268471-269514 FORWARDmoderately similar to ( 411) NAC48_ORYSA NAC domain-containing protein 48 (ONAC048) - Oryza sativa (Rice)moderately similar to ( 472) loc_os05g34830 12005.m27596 protein NAC domain-containing protein 48, putative, expressed seq=cds; coord=6:147868257.…	NAC (No Apical Meristem) domain transcriptional regulator superfamily protein	ATAF1; CONTAINS InterPro DOMAIN/s: No apical meristem (NAM) protein (InterPro:IPR003441); BEST Arabidopsis thaliana protein match is: NAC domain containing protein 32 (TAIR:AT1G77450.1); Has 3043 Blast hits to 3037 proteins in 75 species: Archae - 0; Bacteria - 0; Metazoa - 0; Fungi - 0; Plants - 3043; Viruses - 0; Other Eukaryotes - 0 (source: NCBI BLink).		AT1G01720	loc_os05g34830
NAC	GRMZM2G146380	6.49405	14.5401	0.901371	8.86923	12.6048	94.0303	cluster3	brown	RNA.regulation of transcription.NAC domain transcription factor family	weakly similar to ( 166) loc_os02g36880 12002.m33735 protein NAC domain protein NAC5, putative, expressed seq=cds; coord=5:176939481..176940584:-1; parent_gene=GRMZM2G146380					loc_os02g36880
NAC	GRMZM2G083347	43.1084	102.378	50.8005	72.8518	56.009	121.151	cluster3	brown	not assigned.unknown	seq=cds; coord=10:14444526..14446346:1; parent_gene=GRMZM2G083347
NAC	GRMZM2G127379	53.225	85.7635	1.07328	28.7236	44.6526	24.8474	cluster3	brown	not assigned.unknown	seq=cds; coord=10:2679327..2680496:-1; parent_gene=GRMZM2G127379
NAC	GRMZM2G114850	25.4859	67.952	1.57972	4.56712	20.6409	37.6771	cluster3	brown	RNA.regulation of transcription.NAC domain transcription factor family	moderately similar to ( 218) AT1G56010 | Symbols: NAC1, ANAC022 | NAC1; transcription factor | chr1:20946852-20949144 REVERSEweakly similar to ( 183) NAC77_ORYSA NAC domain-containing protein 77 (ONAC077) (ONAC300) - Oryza sativa (Rice)moderately similar to ( 369) loc_os12g41680 12012.m07949 protein NAC domain-containing protein 21/22, putative, expressed seq=cds; coord=3:122071793..122076122:1; …	NAC domain containing protein 1	NAC domain containing protein 1 (NAC1); CONTAINS InterPro DOMAIN/s: No apical meristem (NAM) protein (InterPro:IPR003441); BEST Arabidopsis thaliana protein match is: NAC (No Apical Meristem) domain transcriptional regulator superfamily protein (TAIR:AT3G12977.1); Has 2928 Blast hits to 2921 proteins in 75 species: Archae - 0; Bacteria - 0; Metazoa - 0; Fungi - 0; Plants - 2928; Viruses - 0; Othe…		AT1G56010	loc_os12g41680
NAC	GRMZM2G011598	13.6485	24.9698	10.5826	9.65612	24.1164	158.666	cluster3	brown	RNA.regulation of transcription.NAC domain transcription factor family	moderately similar to ( 253) AT3G04070 | Symbols: anac047 | anac047 (Arabidopsis NAC domain containing protein 47); transcription factor | chr3:1061573-1062976 REVERSEmoderately similar to ( 235) NAC48_ORYSA NAC domain-containing protein 48 (ONAC048) - Oryza sativa (Rice)moderately similar to ( 417) loc_os03g21060 12003.m07513 protein NAC domain transcription factor, putative, expressed seq=cds; …	NAC domain containing protein 47	NAC domain containing protein 47 (NAC047); FUNCTIONS IN: sequence-specific DNA binding transcription factor activity; INVOLVED IN: multicellular organismal development, regulation of transcription; LOCATED IN: cellular_component unknown; EXPRESSED IN: 16 plant structures; EXPRESSED DURING: 7 growth stages; CONTAINS InterPro DOMAIN/s: No apical meristem (NAM) protein (InterPro:IPR003441); BEST Ara…		AT3G04070	loc_os03g21060
NAC	GRMZM2G430849	26.9597	89.7876	3.84554	25.6532	42.5455	163.7	cluster3	brown	RNA.regulation of transcription.NAC domain transcription factor family	moderately similar to ( 241) AT3G15510 | Symbols: ATNAC2, ANAC056, NARS1 | ATNAC2 (ARABIDOPSIS NAC DOMAIN CONTAINING PROTEIN 2); transcription factor | chr3:5243696-5245037 FORWARDmoderately similar to ( 229) NAC48_ORYSA NAC domain-containing protein 48 (ONAC048) - Oryza sativa (Rice)moderately similar to ( 406) loc_os07g48450 12007.m29337 protein NAC domain-containing protein 18, putative, expre…	NAC domain containing protein 2	NAC domain containing protein 2 (NAC2); FUNCTIONS IN: sequence-specific DNA binding transcription factor activity; INVOLVED IN: multicellular organismal development, regulation of transcription; LOCATED IN: cellular_component unknown; EXPRESSED IN: 13 plant structures; EXPRESSED DURING: LP.06 six leaves visible, LP.04 four leaves visible, 4 anthesis, petal differentiation and expansion stage; CON…		AT3G15510	loc_os07g48450
NAC	GRMZM2G100583	55.5707	82.5325	95.8306	351.924	100.638	225.152	cluster3	green	not assigned.unknown	seq=cds; coord=4:46935995..46936841:1; parent_gene=GRMZM2G100583
NAC	GRMZM2G156977	0.174235	0.231783	0.487204	2.27246	3.63956	3.84574	cluster3	yellow	development.unspecified	moderately similar to ( 220) AT3G12977 | Symbols: | DNA binding | chr3:4143832-4145860 FORWARDweakly similar to ( 182) NAC77_ORYSA NAC domain-containing protein 77 (ONAC077) (ONAC300) - Oryza sativa (Rice)moderately similar to ( 278) loc_os04g52810 12004.m10174 protein no apical meristem protein, expressed seq=cds; coord=2:9413823..9416383:-1; parent_gene=GRMZM2G156977	NAC (No Apical Meristem) domain transcriptional regulator superfamily protein	NAC (No Apical Meristem) domain transcriptional regulator superfamily protein; FUNCTIONS IN: DNA binding; INVOLVED IN: regulation of transcription; LOCATED IN: cellular_component unknown; CONTAINS InterPro DOMAIN/s: No apical meristem (NAM) protein (InterPro:IPR003441); BEST Arabidopsis thaliana protein match is: NAC domain containing protein 1 (TAIR:AT1G56010.2); Has 2993 Blast hits to 2988 prot…		AT3G12977	loc_os04g52810
NAC	GRMZM5G832473	0	0.558091	0.0616729	0.974408	6.71224	21.2274	cluster3	yellow	RNA.regulation of transcription.NAC domain transcription factor family	moderately similar to ( 201) AT5G22380 | Symbols: anac090 | anac090 (Arabidopsis NAC domain containing protein 90); transcription factor | chr5:7408924-7410038 REVERSEweakly similar to ( 111) NAC76_ORYSA NAC domain-containing protein 76 (ONAC076) - Oryza sativa (Rice)moderately similar to ( 291) loc_os01g64310 12001.m12546 protein NAC domain-containing protein 90, putative, expressed seq=cds; coo…	NAC domain containing protein 90	NAC domain containing protein 90 (NAC090); FUNCTIONS IN: sequence-specific DNA binding transcription factor activity; INVOLVED IN: multicellular organismal development, regulation of transcription; LOCATED IN: cellular_component unknown; EXPRESSED IN: 7 plant structures; EXPRESSED DURING: 8 growth stages; CONTAINS InterPro DOMAIN/s: No apical meristem (NAM) protein (InterPro:IPR003441); BEST Arab…		AT5G22380	loc_os01g64310
NAC	GRMZM2G465835	0.0944733	0.240164	0.0467644	5.03444	9.18628	22.6443	cluster3	yellow	RNA.regulation of transcription.NAC domain transcription factor family	weakly similar to ( 181) AT5G22380 | Symbols: anac090 | anac090 (Arabidopsis NAC domain containing protein 90); transcription factor | chr5:7408924-7410038 REVERSEweakly similar to ( 112) NAC71_ORYSA NAC domain-containing protein 71 (ONAC071) - Oryza sativa (Rice)moderately similar to ( 312) loc_os05g37080 12005.m083731 protein NAC domain-containing protein 90, putative, expressed seq=cds; coord=…	NAC domain containing protein 90	NAC domain containing protein 90 (NAC090); FUNCTIONS IN: sequence-specific DNA binding transcription factor activity; INVOLVED IN: multicellular organismal development, regulation of transcription; LOCATED IN: cellular_component unknown; EXPRESSED IN: 7 plant structures; EXPRESSED DURING: 8 growth stages; CONTAINS InterPro DOMAIN/s: No apical meristem (NAM) protein (InterPro:IPR003441); BEST Arab…		AT5G22380	loc_os05g37080
NAC	GRMZM2G162739	2.51517	5.20878	4.00866	24.0354	48.3817	31.5246	cluster3	green	development.unspecified	moderately similar to ( 211) AT3G15510 | Symbols: ATNAC2, ANAC056, NARS1 | ATNAC2 (ARABIDOPSIS NAC DOMAIN CONTAINING PROTEIN 2); transcription factor | chr3:5243696-5245037 FORWARDmoderately similar to ( 253) NAC67_ORYSA NAC domain-containing protein 67 (ONAC067) - Oryza sativa (Rice)moderately similar to ( 253) loc_os07g12340 12007.m05687 protein NAC domain-containing protein 67, putative, expre…	NAC domain containing protein 2	NAC domain containing protein 2 (NAC2); FUNCTIONS IN: sequence-specific DNA binding transcription factor activity; INVOLVED IN: multicellular organismal development, regulation of transcription; LOCATED IN: cellular_component unknown; EXPRESSED IN: 13 plant structures; EXPRESSED DURING: LP.06 six leaves visible, LP.04 four leaves visible, 4 anthesis, petal differentiation and expansion stage; CON…		AT3G15510	loc_os07g12340
NAC	GRMZM2G179049	4.72059	14.1339	14.1289	20.0702	24.527	34.8593	cluster3	yellow	development.unspecified	very weakly similar to (95.1) AT1G01720 | Symbols: ATAF1, ANAC002 | ATAF1; transcription activator/ transcription factor | chr1:268471-269514 FORWARDvery weakly similar to (93.6) NAC71_ORYSA NAC domain-containing protein 71 (ONAC071) - Oryza sativa (Rice)weakly similar to ( 152) loc_os09g33490 12009.m06398 protein NAC domain-containing protein 18, putative, expressed seq=cds; coord=2:192453409..1…	NAC (No Apical Meristem) domain transcriptional regulator superfamily protein	ATAF1; CONTAINS InterPro DOMAIN/s: No apical meristem (NAM) protein (InterPro:IPR003441); BEST Arabidopsis thaliana protein match is: NAC domain containing protein 32 (TAIR:AT1G77450.1); Has 3043 Blast hits to 3037 proteins in 75 species: Archae - 0; Bacteria - 0; Metazoa - 0; Fungi - 0; Plants - 3043; Viruses - 0; Other Eukaryotes - 0 (source: NCBI BLink).		AT1G01720	loc_os09g33490
NAC	GRMZM2G082709	0.0944733	7.08302	9.3036	15.4416	36.1381	42.2243	cluster3	green	RNA.regulation of transcription.NAC domain transcription factor family	moderately similar to ( 244) AT4G17980 | Symbols: anac071 | anac071 (Arabidopsis NAC domain containing protein 71); transcription factor | chr4:9978850-9980038 REVERSEweakly similar to ( 191) NAC74_ORYSA NAC domain-containing protein 74 (ONAC074) - Oryza sativa (Rice)moderately similar to ( 353) loc_os10g42130 12010.m06969 protein ANAC071, putative, expressed seq=cds; coord=1:98096125..98097592:1…	NAC domain containing protein 71	NAC domain containing protein 71 (NAC071); FUNCTIONS IN: sequence-specific DNA binding transcription factor activity; INVOLVED IN: multicellular organismal development, regulation of transcription; LOCATED IN: cellular_component unknown; CONTAINS InterPro DOMAIN/s: No apical meristem (NAM) protein (InterPro:IPR003441); BEST Arabidopsis thaliana protein match is: NAC domain containing protein 96 (…		AT4G17980	loc_os10g42130
NAC	GRMZM2G166721	15.7322	30.756	34.0719	38.3267	46.5133	54.1133	cluster3	yellow	RNA.regulation of transcription.NAC domain transcription factor family	moderately similar to ( 402) AT4G29230 | Symbols: anac075 | anac075 (Arabidopsis NAC domain containing protein 75); transcription factor | chr4:14410338-14414956 FORWARDhighly similar to ( 674) loc_os01g09550 12001.m42902 protein ANAC075, putative, expressed seq=cds; coord=3:6938407..6944754:1; parent_gene=GRMZM2G166721	NAC domain containing protein 75	NAC domain containing protein 75 (NAC075); FUNCTIONS IN: sequence-specific DNA binding transcription factor activity; INVOLVED IN: multicellular organismal development, regulation of transcription; EXPRESSED IN: inflorescence meristem, flower; EXPRESSED DURING: petal differentiation and expansion stage; CONTAINS InterPro DOMAIN/s: No apical meristem (NAM) protein (InterPro:IPR003441); BEST Arabid…		AT4G29230	loc_os01g09550
NAC	GRMZM2G159500	6.65188	27.2081	39.0549	47.5594	51.0931	56.8859	cluster3	green	RNA.regulation of transcription.NAC domain transcription factor family	moderately similar to ( 276) AT5G18270 | Symbols: ANAC087 | ANAC087; transcription factor | chr5:6041241-6042743 REVERSEmoderately similar to ( 227) NAC77_ORYSA NAC domain-containing protein 77 (ONAC077) (ONAC300) - Oryza sativa (Rice)moderately similar to ( 428) loc_os03g21030 12003.m07510 protein GRAB2 protein, putative, expressed seq=cds; coord=9:132812862..132814990:1; parent_gene=GRMZM2G1595…	Arabidopsis NAC domain containing protein 87	Arabidopsis NAC domain containing protein 87 (ANAC087); FUNCTIONS IN: sequence-specific DNA binding transcription factor activity; INVOLVED IN: multicellular organismal development, regulation of transcription; LOCATED IN: cellular_component unknown; EXPRESSED IN: 12 plant structures; EXPRESSED DURING: LP.06 six leaves visible, LP.04 four leaves visible, 4 anthesis, C globular stage, petal differ…		AT5G18270	loc_os03g21030
NAC	GRMZM2G475014	1.42485	1.46161	4.32075	5.85017	29.0216	61.5755	cluster3	yellow	development.unspecified	moderately similar to ( 224) AT2G43000 | Symbols: anac042 | anac042 (Arabidopsis NAC domain containing protein 42); transcription factor | chr2:17880617-17882584 REVERSEweakly similar to ( 164) NAC68_ORYSA NAC domain-containing protein 68 (ONAC068) - Oryza sativa (Rice)moderately similar to ( 253) loc_os12g43530 12012.m08126 protein no apical meristem protein seq=cds; coord=1:178400843..178402328…	NAC domain containing protein 42	NAC domain containing protein 42 (NAC042); FUNCTIONS IN: sequence-specific DNA binding transcription factor activity; INVOLVED IN: multicellular organismal development, regulation of transcription; LOCATED IN: cellular_component unknown; EXPRESSED IN: 9 plant structures; EXPRESSED DURING: 6 growth stages; CONTAINS InterPro DOMAIN/s: No apical meristem (NAM) protein (InterPro:IPR003441); BEST Arab…		AT2G43000	loc_os12g43530
NAC	GRMZM2G079632	5.8109	7.25804	24.2923	39.8456	46.9088	75.0294	cluster3	green	development.unspecified	moderately similar to ( 213) AT3G15500 | Symbols: ATNAC3, ANAC055 | ANAC055 (ARABIDOPSIS NAC DOMAIN CONTAINING PROTEIN 55); transcription factor | chr3:5234731-5235882 FORWARDmoderately similar to ( 268) NAC67_ORYSA NAC domain-containing protein 67 (ONAC067) - Oryza sativa (Rice)moderately similar to ( 268) loc_os07g12340 12007.m05687 protein NAC domain-containing protein 67, putative, expressed …	NAC domain containing protein 3	NAC domain containing protein 3 (NAC3); FUNCTIONS IN: sequence-specific DNA binding transcription factor activity; INVOLVED IN: multicellular organismal development, response to water deprivation, hyperosmotic salinity response, response to abscisic acid stimulus, jasmonic acid mediated signaling pathway; LOCATED IN: cellular_component unknown; EXPRESSED IN: 12 plant structures; EXPRESSED DURING:…	nac3	AT3G15500	loc_os07g12340
NAC	GRMZM2G167492	5.08144	9.65044	15.0956	63.8237	46.7973	88.5735	cluster3	green	RNA.regulation of transcription.NAC domain transcription factor family	weakly similar to ( 190) AT5G17260 | Symbols: anac086 | anac086 (Arabidopsis NAC domain containing protein 86); transcription factor | chr5:5675323-5677912 REVERSEmoderately similar to ( 394) NAC74_ORYSA NAC domain-containing protein 74 (ONAC074) - Oryza sativa (Rice)moderately similar to ( 394) loc_os01g15640 12001.m08162 protein TIP, putative, expressed seq=cds; coord=8:4541745..4558891:-1; par…	NAC domain containing protein 86	NAC domain containing protein 86 (NAC086); FUNCTIONS IN: sequence-specific DNA binding transcription factor activity; INVOLVED IN: multicellular organismal development, regulation of transcription; LOCATED IN: cellular_component unknown; CONTAINS InterPro DOMAIN/s: No apical meristem (NAM) protein (InterPro:IPR003441); BEST Arabidopsis thaliana protein match is: NAC domain containing protein 45 (…		AT5G17260	loc_os01g15640
NAC	GRMZM2G064541	20.4621	33.0925	31.1469	79.4142	134.952	198.589	cluster3	yellow	RNA.regulation of transcription.NAC domain transcription factor family	weakly similar to ( 190) AT5G17260 | Symbols: anac086 | anac086 (Arabidopsis NAC domain containing protein 86); transcription factor | chr5:5675323-5677912 REVERSEmoderately similar to ( 409) NAC74_ORYSA NAC domain-containing protein 74 (ONAC074) - Oryza sativa (Rice)moderately similar to ( 409) loc_os01g15640 12001.m08162 protein TIP, putative, expressed seq=cds; coord=3:38053287..38062585:-1; p…	NAC domain containing protein 86	NAC domain containing protein 86 (NAC086); FUNCTIONS IN: sequence-specific DNA binding transcription factor activity; INVOLVED IN: multicellular organismal development, regulation of transcription; LOCATED IN: cellular_component unknown; CONTAINS InterPro DOMAIN/s: No apical meristem (NAM) protein (InterPro:IPR003441); BEST Arabidopsis thaliana protein match is: NAC domain containing protein 45 (…		AT5G17260	loc_os01g15640
NAC	GRMZM2G123667	75.129	119.316	139.042	316.248	325.102	991.46	cluster3	green	RNA.regulation of transcription.NAC domain transcription factor family	weakly similar to ( 111) NAC71_ORYSA NAC domain-containing protein 71 (ONAC071) - Oryza sativa (Rice)weakly similar to ( 111) loc_os11g08210 12011.m05017 protein NAC domain-containing protein 71, putative, expressed seq=cds; coord=4:207978208..207979775:-1; parent_gene=GRMZM2G123667					loc_os11g08210
NF-YC	GRMZM2G124421	30.7502	30.7236	8.81394	18.2563	16.4262	23.2234	cluster3	brown	RNA.regulation of transcription.CCAAT box binding factor family, HAP5	weakly similar to ( 189) AT1G56170 | Symbols: HAP5B, ATHAP5B, NF-YC2 | NF-YC2 (NUCLEAR FACTOR Y, SUBUNIT C2); DNA binding / transcription activator/ transcription factor | chr1:21025118-21025717 FORWARDmoderately similar to ( 240) loc_os02g07450 12002.m33577 protein nuclear transcription factor Y subunit C-2, putative, expressed seq=cds; coord=9:110455650..110460038:-1; parent_gene=GRMZM2G124421	nuclear factor Y, subunit C2	nuclear factor Y, subunit C2 (NF-YC2); CONTAINS InterPro DOMAIN/s: Transcription factor CBF/NF-Y/archaeal histone (InterPro:IPR003958), Histone-fold (InterPro:IPR009072); BEST Arabidopsis thaliana protein match is: nuclear factor Y, subunit C9 (TAIR:AT1G08970.2); Has 1485 Blast hits to 1485 proteins in 232 species: Archae - 0; Bacteria - 0; Metazoa - 583; Fungi - 338; Plants - 429; Viruses - 0; O…		AT1G56170	loc_os02g07450
Nin-like	GRMZM2G053298	20.4984	22.0254	7.62914	31.8464	31.0491	12.5049	cluster3	brown	RNA.regulation of transcription.NIN-like bZIP-related family	weakly similar to ( 195) AT1G76350 | Symbols: | RWP-RK domain-containing protein | chr1:28640143-28642817 FORWARDmoderately similar to ( 361) loc_os09g37710 12009.m060059 protein NIN-like protein 1, putative, expressed seq=cds; coord=7:147113213..147115358:-1; parent_gene=GRMZM2G053298	Plant regulator RWP-RK family protein	Plant regulator RWP-RK family protein; CONTAINS InterPro DOMAIN/s: Octicosapeptide/Phox/Bem1p (InterPro:IPR000270), Plant regulator RWP-RK (InterPro:IPR003035); BEST Arabidopsis thaliana protein match is: Plant regulator RWP-RK family protein (TAIR:AT1G20640.2); Has 692 Blast hits to 593 proteins in 43 species: Archae - 0; Bacteria - 4; Metazoa - 2; Fungi - 0; Plants - 620; Viruses - 0; Other Euk…		AT1G76350	loc_os09g37710
SBP	GRMZM2G067624	6.12843	12.803	7.12424	10.7367	22.8125	16.4025	cluster3	brown	development.squamosa promoter binding like (SPL)	weakly similar to ( 122) AT1G53160 | Symbols: SPL4 | SPL4 (SQUAMOSA PROMOTER BINDING PROTEIN-LIKE 4); DNA binding / transcription factor | chr1:19806478-19807080 FORWARDweakly similar to ( 120) SBP1_ANTMA Squamosa promoter-binding protein 1 - Antirrhinum majus (Garden snapdragon)weakly similar to ( 131) loc_os07g32170 12007.m29185 protein SBP domain containing protein, expressed seq=cds; coord=7:…	squamosa promoter binding protein-like 4	squamosa promoter binding protein-like 4 (SPL4); FUNCTIONS IN: DNA binding, sequence-specific DNA binding transcription factor activity; INVOLVED IN: regulation of vegetative phase change, regulation of transcription; LOCATED IN: nucleus; EXPRESSED IN: 22 plant structures; EXPRESSED DURING: 13 growth stages; CONTAINS InterPro DOMAIN/s: Squamosa promoter-binding protein (InterPro:IPR017238), Trans…		AT1G53160	loc_os07g32170
Trihelix	GRMZM2G016649	3.66366	1.21677	9.40864	2.52089	1.76301	3.73523	cluster3	brown	RNA.regulation of transcription.Trihelix, Triple-Helix transcription factor family	weakly similar to ( 148) AT1G33240 | Symbols: AT-GTL1, AT-GTL2 | AT-GTL1 (GT2-LIKE 1); DNA binding / transcription factor | chr1:12051859-12054320 REVERSEmoderately similar to ( 305) loc_os04g45750 12004.m09526 protein expressed protein seq=cds; coord=2:21790380..21794710:1; parent_gene=GRMZM2G016649	GT-2-like 1	GT-2-like 1 (GTL1); CONTAINS InterPro DOMAIN/s: SANT, DNA-binding (InterPro:IPR001005), MYB-like (InterPro:IPR017877); BEST Arabidopsis thaliana protein match is: Duplicated homeodomain-like superfamily protein (TAIR:AT1G76890.2); Has 6156 Blast hits to 4698 proteins in 415 species: Archae - 8; Bacteria - 243; Metazoa - 2333; Fungi - 696; Plants - 1321; Viruses - 126; Other Eukaryotes - 1429 (sou…		AT1G33240	loc_os04g45750
Trihelix	GRMZM2G414159	2.2479	0.697936	0.334531	0.414399	0.357168	1.94882	cluster3	brown	RNA.regulation of transcription.Trihelix, Triple-Helix transcription factor family	moderately similar to ( 267) AT1G33240 | Symbols: AT-GTL1, AT-GTL2 | AT-GTL1 (GT2-LIKE 1); DNA binding / transcription factor | chr1:12051859-12054320 REVERSEmoderately similar to ( 284) loc_os03g02240 12003.m05767 protein AT-GTL1, putative, expressed seq=cds; coord=5:22100009..22104260:1; parent_gene=GRMZM2G414159	GT-2-like 1	GT-2-like 1 (GTL1); CONTAINS InterPro DOMAIN/s: SANT, DNA-binding (InterPro:IPR001005), MYB-like (InterPro:IPR017877); BEST Arabidopsis thaliana protein match is: Duplicated homeodomain-like superfamily protein (TAIR:AT1G76890.2); Has 6156 Blast hits to 4698 proteins in 415 species: Archae - 8; Bacteria - 243; Metazoa - 2333; Fungi - 696; Plants - 1321; Viruses - 126; Other Eukaryotes - 1429 (sou…		AT1G33240	loc_os03g02240
Trihelix	GRMZM2G169580	2.36726	1.82483	1.02992	2.06822	1.92008	18.3513	cluster3	brown	RNA.regulation of transcription.Trihelix, Triple-Helix transcription factor family	weakly similar to ( 160) AT1G76880 | Symbols: | trihelix DNA-binding protein, putative | chr1:28865594-28867931 FORWARDmoderately similar to ( 268) loc_os02g43300 12002.m09365 protein expressed protein seq=cds; coord=5:190240850..190244560:-1; parent_gene=GRMZM2G169580	Duplicated homeodomain-like superfamily protein	Duplicated homeodomain-like superfamily protein; CONTAINS InterPro DOMAIN/s: SANT, DNA-binding (InterPro:IPR001005), MYB-like (InterPro:IPR017877); BEST Arabidopsis thaliana protein match is: Duplicated homeodomain-like superfamily protein (TAIR:AT1G76890.2); Has 4096 Blast hits to 3293 proteins in 319 species: Archae - 0; Bacteria - 232; Metazoa - 1014; Fungi - 378; Plants - 799; Viruses - 55; O…		AT1G76880	loc_os02g43300
WRKY	GRMZM2G411766	1.76867	2.63803	2.07339	2.43602	3.08406	11.337	cluster3	yellow	RNA.regulation of transcription.WRKY domain transcription factor family	weakly similar to ( 129) AT4G11070 | Symbols: WRKY41, AtWRKY41 | WRKY41; transcription factor | chr4:6759303-6760763 FORWARDmoderately similar to ( 251) loc_os01g46800 12001.m10877 protein OsWRKY15 - Superfamily of rice TFs having WRKY and zinc finger domains, expressed seq=cds; coord=8:148006878..148008698:-1; parent_gene=GRMZM2G411766	WRKY family transcription factor	WRKY41; FUNCTIONS IN: sequence-specific DNA binding transcription factor activity; INVOLVED IN: regulation of transcription, DNA-dependent, regulation of transcription; CONTAINS InterPro DOMAIN/s: DNA-binding WRKY (InterPro:IPR003657); BEST Arabidopsis thaliana protein match is: WRKY family transcription factor (TAIR:AT4G23810.1); Has 3140 Blast hits to 2706 proteins in 123 species: Archae - 0; B…		AT4G11070	loc_os01g46800
WRKY	GRMZM2G106560	11.4914	18.9276	1.57043	6.11135	5.09102	22.5738	cluster3	brown	RNA.regulation of transcription.WRKY domain transcription factor family	weakly similar to ( 103) AT5G13080 | Symbols: WRKY75, ATWRKY75 | WRKY75; transcription factor | chr5:4149928-4151019 REVERSEweakly similar to ( 122) loc_os11g29870 12011.m06896 protein OsWRKY72 - Superfamily of rice TFs having WRKY and zinc finger domains, expressed seq=cds; coord=2:221755637..221758060:1; parent_gene=GRMZM2G106560	WRKY DNA-binding protein 75	WRKY DNA-binding protein 75 (WRKY75); CONTAINS InterPro DOMAIN/s: DNA-binding WRKY (InterPro:IPR003657); BEST Arabidopsis thaliana protein match is: WRKY DNA-binding protein 45 (TAIR:AT3G01970.1); Has 1807 Blast hits to 1807 proteins in 277 species: Archae - 0; Bacteria - 0; Metazoa - 736; Fungi - 347; Plants - 385; Viruses - 0; Other Eukaryotes - 339 (source: NCBI BLink).		AT5G13080	loc_os11g29870
WRKY	GRMZM2G327349	11.8506	18.6037	6.34988	16.1191	21.6867	35.2411	cluster3	brown	RNA.regulation of transcription.WRKY domain transcription factor family	weakly similar to ( 198) AT4G22070 | Symbols: WRKY31, ATWRKY31 | WRKY31; transcription factor | chr4:11691381-11694234 REVERSEmoderately similar to ( 312) loc_os01g18584 12001.m08398 protein OsWRKY9 - Superfamily of rice TFs having WRKY and zinc finger domains, expressed seq=cds; coord=3:49562769..49566492:1; parent_gene=GRMZM2G327349	WRKY DNA-binding protein 31	WRKY DNA-binding protein 31 (WRKY31); CONTAINS InterPro DOMAIN/s: DNA-binding WRKY (InterPro:IPR003657); BEST Arabidopsis thaliana protein match is: WRKY family transcription factor (TAIR:AT4G04450.1); Has 30201 Blast hits to 17322 proteins in 780 species: Archae - 12; Bacteria - 1396; Metazoa - 17338; Fungi - 3422; Plants - 5037; Viruses - 0; Other Eukaryotes - 2996 (source: NCBI BLink).		AT4G22070	loc_os01g18584
WRKY	GRMZM2G060918	0.511331	0.493347	0.377893	0.84063	1.62265	3.57283	cluster3	brown	RNA.regulation of transcription.WRKY domain transcription factor family	weakly similar to ( 159) loc_os03g20550 12003.m101328 protein OsWRKY55 - Superfamily of rice TFs having WRKY and zinc finger domains, expressed seq=cds; coord=9:133694708..133696240:1; parent_gene=GRMZM2G060918					loc_os03g20550
WRKY	GRMZM2G143204	8.65439	27.2419	35.16	31.5451	40.521	92.8935	cluster3	green	RNA.regulation of transcription.WRKY domain transcription factor family	weakly similar to ( 144) AT1G69310 | Symbols: WRKY57, ATWRKY57 | WRKY57; transcription factor | chr1:26056118-26057909 REVERSEweakly similar to ( 154) loc_os03g55080 12003.m10423 protein OsWRKY3 - Superfamily of rice TFs having WRKY and zinc finger domains, expressed seq=cds; coord=1:278163078..278165697:-1; parent_gene=GRMZM2G143204	WRKY DNA-binding protein 57	WRKY DNA-binding protein 57 (WRKY57); CONTAINS InterPro DOMAIN/s: DNA-binding WRKY (InterPro:IPR003657); BEST Arabidopsis thaliana protein match is: WRKY DNA-binding protein 48 (TAIR:AT5G49520.1); Has 35333 Blast hits to 34131 proteins in 2444 species: Archae - 798; Bacteria - 22429; Metazoa - 974; Fungi - 991; Plants - 531; Viruses - 0; Other Eukaryotes - 9610 (source: NCBI BLink).	wrky	AT1G69310	loc_os03g55080
WRKY	GRMZM2G141299	21.0722	36.8722	11.0349	26.9064	30.8867	41.2499	cluster3	brown	RNA.regulation of transcription.WRKY domain transcription factor family	weakly similar to ( 101) loc_os01g54600 12001.m11623 protein OsWRKY13 - Superfamily of rice TFs having WRKY and zinc finger domains, expressed seq=cds; coord=3:198214591..198215493:-1; parent_gene=GRMZM2G141299					loc_os01g54600
WRKY	GRMZM2G143765	28.8224	29.4127	12.1546	17.4076	17.638	15.5905	cluster3	brown	RNA.regulation of transcription.WRKY domain transcription factor family	moderately similar to ( 318) AT2G03340 | Symbols: WRKY3 | WRKY3; transcription factor | chr2:1014724-1016936 REVERSEhighly similar to ( 637) loc_os12g32250 12012.m07031 protein SPF1-like DNA-binding protein, putative, expressed seq=cds; coord=6:22907900..22912535:1; parent_gene=GRMZM2G143765	WRKY DNA-binding protein 3	WRKY DNA-binding protein 3 (WRKY3); CONTAINS InterPro DOMAIN/s: DNA-binding WRKY (InterPro:IPR003657); BEST Arabidopsis thaliana protein match is: WRKY DNA-binding protein 4 (TAIR:AT1G13960.1); Has 6486 Blast hits to 3819 proteins in 292 species: Archae - 2; Bacteria - 20; Metazoa - 337; Fungi - 90; Plants - 5675; Viruses - 3; Other Eukaryotes - 359 (source: NCBI BLink).		AT2G03340	loc_os12g32250
WRKY	GRMZM2G169966	0.401979	1.00706	3.67683	5.37228	6.31749	5.52164	cluster3	green	RNA.regulation of transcription.WRKY domain transcription factor family	moderately similar to ( 294) AT2G38470 | Symbols: WRKY33, ATWRKY33 | WRKY33; transcription factor | chr2:16108476-16110539 FORWARDmoderately similar to ( 406) loc_os05g39720 12005.m08150 protein OsWRKY70 - Superfamily of rice TFs having WRKY and zinc finger domains, expressed seq=cds; coord=6:153264614..153267678:-1; parent_gene=GRMZM2G169966	WRKY DNA-binding protein 33	WRKY DNA-binding protein 33 (WRKY33); CONTAINS InterPro DOMAIN/s: DNA-binding WRKY (InterPro:IPR003657); BEST Arabidopsis thaliana protein match is: WRKY DNA-binding protein 4 (TAIR:AT1G13960.1); Has 7573 Blast hits to 4449 proteins in 326 species: Archae - 2; Bacteria - 120; Metazoa - 293; Fungi - 170; Plants - 5689; Viruses - 9; Other Eukaryotes - 1290 (source: NCBI BLink).	wrky	AT2G38470	loc_os05g39720
WRKY	GRMZM2G111711	0	0.844622	0.263682	12.9921	14.7992	17.9021	cluster3	green	RNA.regulation of transcription.WRKY domain transcription factor family	weakly similar to ( 152) AT1G80840 | Symbols: WRKY40, ATWRKY40 | WRKY40; transcription factor | chr1:30383834-30385356 FORWARDmoderately similar to ( 335) loc_os06g44010 12006.m08929 protein OsWRKY28 - Superfamily of rice TFs having WRKY and zinc finger domains, expressed seq=cds; coord=9:103075648..103077219:1; parent_gene=GRMZM2G111711	WRKY DNA-binding protein 40	WRKY DNA-binding protein 40 (WRKY40); CONTAINS InterPro DOMAIN/s: DNA-binding WRKY (InterPro:IPR003657); BEST Arabidopsis thaliana protein match is: WRKY DNA-binding protein 18 (TAIR:AT4G31800.2); Has 3306 Blast hits to 2859 proteins in 187 species: Archae - 0; Bacteria - 0; Metazoa - 0; Fungi - 0; Plants - 3292; Viruses - 0; Other Eukaryotes - 14 (source: NCBI BLink).		AT1G80840	loc_os06g44010
WRKY	GRMZM2G054125	3.1579	9.10056	8.93135	16.2401	25.6467	30.6921	cluster3	yellow	RNA.regulation of transcription.WRKY domain transcription factor family	weakly similar to ( 167) AT5G13080 | Symbols: WRKY75, ATWRKY75 | WRKY75; transcription factor | chr5:4149928-4151019 REVERSEweakly similar to ( 184) loc_os11g29870 12011.m06896 protein OsWRKY72 - Superfamily of rice TFs having WRKY and zinc finger domains, expressed seq=cds; coord=4:17852745..17855630:-1; parent_gene=GRMZM2G054125	WRKY DNA-binding protein 75	WRKY DNA-binding protein 75 (WRKY75); CONTAINS InterPro DOMAIN/s: DNA-binding WRKY (InterPro:IPR003657); BEST Arabidopsis thaliana protein match is: WRKY DNA-binding protein 45 (TAIR:AT3G01970.1); Has 1807 Blast hits to 1807 proteins in 277 species: Archae - 0; Bacteria - 0; Metazoa - 736; Fungi - 347; Plants - 385; Viruses - 0; Other Eukaryotes - 339 (source: NCBI BLink).		AT5G13080	loc_os11g29870
WRKY	GRMZM2G408462	1.91425	3.62606	4.44833	8.93207	55.1838	42.5891	cluster3	yellow	RNA.regulation of transcription.WRKY domain transcription factor family	weakly similar to ( 107) AT4G23810 | Symbols: WRKY53, ATWRKY53 | WRKY53; DNA binding / protein binding / transcription activator/ transcription factor | chr4:12392666-12393739 REVERSEmoderately similar to ( 209) loc_os01g46800 12001.m10877 protein OsWRKY15 - Superfamily of rice TFs having WRKY and zinc finger domains, expressed seq=cds; coord=3:212739888..212741312:1; parent_gene=GRMZM2G408462	WRKY family transcription factor	WRKY53; FUNCTIONS IN: protein binding, DNA binding, transcription activator activity, sequence-specific DNA binding transcription factor activity; INVOLVED IN: in 6 processes; LOCATED IN: nucleus, chloroplast; EXPRESSED IN: 20 plant structures; EXPRESSED DURING: 12 growth stages; CONTAINS InterPro DOMAIN/s: DNA-binding WRKY (InterPro:IPR003657); BEST Arabidopsis thaliana protein match is: WRKY fa…	wrky	AT4G23810	loc_os01g46800
WRKY	GRMZM2G102583	6.96008	13.1001	15.8809	31.1433	40.3928	59.2765	cluster3	green	RNA.regulation of transcription.WRKY domain transcription factor family	weakly similar to ( 115) AT4G31550 | Symbols: WRKY11, ATWRKY11 | WRKY11; calmodulin binding / transcription factor | chr4:15290065-15291458 REVERSEmoderately similar to ( 245) loc_os04g21950 12004.m07345 protein OsWRKY51 - Superfamily of rice TFs having WRKY and zinc finger domains, expressed seq=cds; coord=2:79283008..79284456:-1; parent_gene=GRMZM2G102583	WRKY DNA-binding protein 11	WRKY DNA-binding protein 11 (WRKY11); CONTAINS InterPro DOMAIN/s: DNA-binding WRKY (InterPro:IPR003657), Transcription factor, WRKY, Zn-cluster (InterPro:IPR018872); BEST Arabidopsis thaliana protein match is: WRKY DNA-binding protein 17 (TAIR:AT2G24570.1); Has 3338 Blast hits to 2891 proteins in 186 species: Archae - 0; Bacteria - 0; Metazoa - 0; Fungi - 0; Plants - 3320; Viruses - 0; Other Euka…		AT4G31550	loc_os04g21950
WRKY	AC209050.3_FG003	0.293542	0.649275	1.37374	2.96465	115.603	59.5141	cluster3	green	RNA.regulation of transcription.WRKY domain transcription factor family	weakly similar to ( 154) AT4G31800 | Symbols: WRKY18 | WRKY18; transcription factor | chr4:15383296-15384812 FORWARDmoderately similar to ( 292) loc_os06g44010 12006.m08929 protein OsWRKY28 - Superfamily of rice TFs having WRKY and zinc finger domains, expressed seq=cds; coord=6:96329344..96330904:1; parent_gene=AC209050.3_FG003	WRKY DNA-binding protein 18	WRKY DNA-binding protein 18 (WRKY18); FUNCTIONS IN: protein binding, sequence-specific DNA binding transcription factor activity; INVOLVED IN: in 7 processes; LOCATED IN: nucleus; EXPRESSED IN: 24 plant structures; EXPRESSED DURING: 13 growth stages; CONTAINS InterPro DOMAIN/s: DNA-binding WRKY (InterPro:IPR003657); BEST Arabidopsis thaliana protein match is: WRKY DNA-binding protein 60 (TAIR:AT2…		AT4G31800	loc_os06g44010
WRKY	GRMZM2G381378	7.688	6.74561	11.2041	27.121	48.86	72.5532	cluster3	yellow	RNA.regulation of transcription.WRKY domain transcription factor family	very weakly similar to (86.3) AT2G46400 | Symbols: WRKY46, ATWRKY46 | WRKY46; transcription factor | chr2:19043676-19044754 REVERSEweakly similar to ( 166) loc_os07g48260 12007.m09040 protein OsWRKY47 - Superfamily of rice TFs having WRKY and zinc finger domains, expressed seq=cds; coord=7:173221792..173223897:-1; parent_gene=GRMZM2G381378	WRKY DNA-binding protein 46	WRKY DNA-binding protein 46 (WRKY46); CONTAINS InterPro DOMAIN/s: DNA-binding WRKY (InterPro:IPR003657); BEST Arabidopsis thaliana protein match is: WRKY family transcription factor (TAIR:AT4G23810.1); Has 3385 Blast hits to 2951 proteins in 185 species: Archae - 0; Bacteria - 0; Metazoa - 0; Fungi - 0; Plants - 3370; Viruses - 0; Other Eukaryotes - 15 (source: NCBI BLink).		AT2G46400	loc_os07g48260
WRKY	GRMZM2G057116	5.69011	7.31698	12.9855	73.4054	171.027	75.6177	cluster3	green	RNA.regulation of transcription.WRKY domain transcription factor family	very weakly similar to (87.8) loc_os05g09020 12005.m27728 protein OsWRKY67 - Superfamily of rice TFs having WRKY and zinc finger domains, expressed seq=cds; coord=8:88963985..88965293:-1; parent_gene=GRMZM2G057116					loc_os05g09020
WRKY	AC205562.3_FG002	1.21888	3.73797	3.57101	43.3827	65.6495	75.9245	cluster3	green	RNA.regulation of transcription.WRKY domain transcription factor family	weakly similar to ( 122) AT4G23810 | Symbols: WRKY53, ATWRKY53 | WRKY53; DNA binding / protein binding / transcription activator/ transcription factor | chr4:12392666-12393739 REVERSEmoderately similar to ( 212) loc_os08g29660 12008.m06969 protein OsWRKY69 - Superfamily of rice TFs having WRKY and zinc finger domains, expressed seq=cds; coord=4:73366185..73367147:1; parent_gene=AC205562.3_FG002	WRKY family transcription factor	WRKY53; FUNCTIONS IN: protein binding, DNA binding, transcription activator activity, sequence-specific DNA binding transcription factor activity; INVOLVED IN: in 6 processes; LOCATED IN: nucleus, chloroplast; EXPRESSED IN: 20 plant structures; EXPRESSED DURING: 12 growth stages; CONTAINS InterPro DOMAIN/s: DNA-binding WRKY (InterPro:IPR003657); BEST Arabidopsis thaliana protein match is: WRKY fa…	wrky	AT4G23810	loc_os08g29660
WRKY	GRMZM2G040298	4.2219	18.3811	21.624	56.3532	60.9575	101.175	cluster3	green	RNA.regulation of transcription.WRKY domain transcription factor family	weakly similar to ( 135) AT3G58710 | Symbols: WRKY69, ATWRKY69 | WRKY69; transcription factor | chr3:21715192-21716766 FORWARDmoderately similar to ( 226) loc_os01g53040 12001.m11476 protein OsWRKY14 - Superfamily of rice TFs having WRKY and zinc finger domains, expressed seq=cds; coord=3:201013567..201015203:1; parent_gene=GRMZM2G040298	WRKY DNA-binding protein 69	WRKY DNA-binding protein 69 (WRKY69); FUNCTIONS IN: sequence-specific DNA binding transcription factor activity; INVOLVED IN: regulation of transcription, DNA-dependent, regulation of transcription; EXPRESSED IN: 16 plant structures; EXPRESSED DURING: 7 growth stages; CONTAINS InterPro DOMAIN/s: DNA-binding WRKY (InterPro:IPR003657); BEST Arabidopsis thaliana protein match is: WRKY DNA-binding pr…		AT3G58710	loc_os01g53040
WRKY	GRMZM2G012724	8.21302	25.1511	19.6885	174.427	134.503	307.75	cluster3	green	RNA.regulation of transcription.WRKY domain transcription factor family	weakly similar to ( 161) AT2G38470 | Symbols: WRKY33, ATWRKY33 | WRKY33; transcription factor | chr2:16108476-16110539 FORWARDmoderately similar to ( 336) loc_os05g27730 12005.m07061 protein OsWRKY53 - Superfamily of rice TFs having WRKY and zinc finger domains, expressed seq=cds; coord=6:141413610..141415248:-1; parent_gene=GRMZM2G012724	WRKY DNA-binding protein 33	WRKY DNA-binding protein 33 (WRKY33); CONTAINS InterPro DOMAIN/s: DNA-binding WRKY (InterPro:IPR003657); BEST Arabidopsis thaliana protein match is: WRKY DNA-binding protein 4 (TAIR:AT1G13960.1); Has 7573 Blast hits to 4449 proteins in 326 species: Archae - 2; Bacteria - 120; Metazoa - 293; Fungi - 170; Plants - 5689; Viruses - 9; Other Eukaryotes - 1290 (source: NCBI BLink).	wrky	AT2G38470	loc_os05g27730
WRKY	GRMZM2G449681	12.4008	21.9257	16.2809	258.016	235.672	341.855	cluster3	green	RNA.regulation of transcription.WRKY domain transcription factor family	weakly similar to ( 142) AT2G38470 | Symbols: WRKY33, ATWRKY33 | WRKY33; transcription factor | chr2:16108476-16110539 FORWARDweakly similar to ( 145) loc_os05g27730 12005.m07061 protein OsWRKY53 - Superfamily of rice TFs having WRKY and zinc finger domains, expressed seq=cds; coord=8:110214059..110216271:-1; parent_gene=GRMZM2G449681	WRKY DNA-binding protein 33	WRKY DNA-binding protein 33 (WRKY33); CONTAINS InterPro DOMAIN/s: DNA-binding WRKY (InterPro:IPR003657); BEST Arabidopsis thaliana protein match is: WRKY DNA-binding protein 4 (TAIR:AT1G13960.1); Has 7573 Blast hits to 4449 proteins in 326 species: Archae - 2; Bacteria - 120; Metazoa - 293; Fungi - 170; Plants - 5689; Viruses - 9; Other Eukaryotes - 1290 (source: NCBI BLink).	wrky	AT2G38470	loc_os05g27730
WRKY	GRMZM2G013391	5.51045	22.3955	23.0551	24.7478	38.9763	44.9819	cluster3	green	RNA.regulation of transcription.WRKY domain transcription factor family	weakly similar to ( 133) AT1G29280 | Symbols: WRKY65, ATWRKY65 | WRKY65; transcription factor | chr1:10236589-10237467 FORWARDmoderately similar to ( 218) loc_os01g54600 12001.m11623 protein OsWRKY13 - Superfamily of rice TFs having WRKY and zinc finger domains, expressed seq=cds; coord=8:174376651..174378151:-1; parent_gene=GRMZM2G013391	WRKY DNA-binding protein 65	WRKY DNA-binding protein 65 (WRKY65); FUNCTIONS IN: sequence-specific DNA binding transcription factor activity; INVOLVED IN: regulation of transcription, DNA-dependent, regulation of transcription; EXPRESSED IN: 8 plant structures; EXPRESSED DURING: LP.06 six leaves visible, LP.04 four leaves visible, 4 anthesis; CONTAINS InterPro DOMAIN/s: DNA-binding WRKY (InterPro:IPR003657); BEST Arabidopsis…		AT1G29280	loc_os01g54600
WRKY	GRMZM2G036703	0.867297	1.45467	2.18914	73.4843	99.0648	116.068	cluster3	green	RNA.regulation of transcription.WRKY domain transcription factor family	moderately similar to ( 310) AT2G38470 | Symbols: WRKY33, ATWRKY33 | WRKY33; transcription factor | chr2:16108476-16110539 FORWARDhighly similar to ( 552) loc_os01g61080 12001.m12235 protein OsWRKY24 - Superfamily of rice TFs having WRKY and zinc finger domains, expressed seq=cds; coord=8:170094714..170097223:-1; parent_gene=GRMZM2G036703	WRKY DNA-binding protein 33	WRKY DNA-binding protein 33 (WRKY33); CONTAINS InterPro DOMAIN/s: DNA-binding WRKY (InterPro:IPR003657); BEST Arabidopsis thaliana protein match is: WRKY DNA-binding protein 4 (TAIR:AT1G13960.1); Has 7573 Blast hits to 4449 proteins in 326 species: Archae - 2; Bacteria - 120; Metazoa - 293; Fungi - 170; Plants - 5689; Viruses - 9; Other Eukaryotes - 1290 (source: NCBI BLink).		AT2G38470	loc_os01g61080
ARF	GRMZM2G160005	43.7176	23.9472	8.63428	9.24391	5.32085	2.92322	cluster4	yellow	RNA.regulation of transcription.ARF, Auxin Response Factor family	highly similar to ( 690) AT1G19220 | Symbols: ARF19, IAA22, ARF11 | ARF19 (AUXIN RESPONSE FACTOR 19); DNA binding / transcription factor | chr1:6628395-6632779 REVERSEhighly similar to ( 855) loc_os06g09660 12006.m05684 protein auxin response factor 19, putative, expressed seq=cds; coord=9:11123414..11135490:-1; parent_gene=GRMZM2G160005	auxin response factor 19	auxin response factor 19 (ARF19); CONTAINS InterPro DOMAIN/s: Aux/IAA-ARF-dimerisation (InterPro:IPR011525), Transcriptional factor B3 (InterPro:IPR003340), AUX/IAA protein (InterPro:IPR003311), Auxin response factor (InterPro:IPR010525); BEST Arabidopsis thaliana protein match is: Transcriptional factor B3 family protein / auxin-responsive factor AUX/IAA-related (TAIR:AT5G20730.2); Has 61717 Bla…		AT1G19220	loc_os06g09660
ARF	GRMZM2G102845	66.4545	52.9889	32.7884	18.4736	14.1289	10.1469	cluster4	yellow	RNA.regulation of transcription.ARF, Auxin Response Factor family	highly similar to ( 601) AT1G19220 | Symbols: ARF19, IAA22, ARF11 | ARF19 (AUXIN RESPONSE FACTOR 19); DNA binding / transcription factor | chr1:6628395-6632779 REVERSEhighly similar to ( 770) loc_os06g48950 12006.m09421 protein auxin response factor 19, putative, expressed seq=cds; coord=5:78381834..78389884:-1; parent_gene=GRMZM2G102845	auxin response factor 19	auxin response factor 19 (ARF19); CONTAINS InterPro DOMAIN/s: Aux/IAA-ARF-dimerisation (InterPro:IPR011525), Transcriptional factor B3 (InterPro:IPR003340), AUX/IAA protein (InterPro:IPR003311), Auxin response factor (InterPro:IPR010525); BEST Arabidopsis thaliana protein match is: Transcriptional factor B3 family protein / auxin-responsive factor AUX/IAA-related (TAIR:AT5G20730.2); Has 61717 Bla…		AT1G19220	loc_os06g48950
ARF	GRMZM2G352159	120.907	86.4081	62.8332	60.1849	71.619	53.0782	cluster4	yellow	RNA.regulation of transcription.ARF, Auxin Response Factor family	moderately similar to ( 437) AT5G62000 | Symbols: ARF2, ARF1-BP, HSS | ARF2 (AUXIN RESPONSE FACTOR 2); protein binding / transcription factor | chr5:24910859-24914680 FORWARDhighly similar to ( 808) loc_os12g29520 12012.m073714 protein auxin response factor 2, putative, expressed seq=cds; coord=3:107572845..107577553:-1; parent_gene=GRMZM2G352159	auxin response factor 2	auxin response factor 2 (ARF2); FUNCTIONS IN: protein binding, sequence-specific DNA binding transcription factor activity; INVOLVED IN: in 7 processes; LOCATED IN: nucleus, chloroplast; EXPRESSED IN: 23 plant structures; EXPRESSED DURING: 13 growth stages; CONTAINS InterPro DOMAIN/s: Aux/IAA-ARF-dimerisation (InterPro:IPR011525), Transcriptional factor B3 (InterPro:IPR003340), AUX/IAA protein (I…		AT5G62000	loc_os12g29520
ARF	GRMZM2G338259	574.909	398.017	128.844	146.635	157.439	196.081	cluster4	yellow	RNA.regulation of transcription.ARF, Auxin Response Factor family	highly similar to ( 746) AT5G62000 | Symbols: ARF2, ARF1-BP, HSS | ARF2 (AUXIN RESPONSE FACTOR 2); protein binding / transcription factor | chr5:24910859-24914680 FORWARDnearly identical (1162) loc_os01g70270 12001.m43358 protein auxin response factor 2, putative, expressed seq=cds; coord=3:156482308..156487172:-1; parent_gene=GRMZM2G338259	auxin response factor 2	auxin response factor 2 (ARF2); FUNCTIONS IN: protein binding, sequence-specific DNA binding transcription factor activity; INVOLVED IN: in 7 processes; LOCATED IN: nucleus, chloroplast; EXPRESSED IN: 23 plant structures; EXPRESSED DURING: 13 growth stages; CONTAINS InterPro DOMAIN/s: Aux/IAA-ARF-dimerisation (InterPro:IPR011525), Transcriptional factor B3 (InterPro:IPR003340), AUX/IAA protein (I…		AT5G62000	loc_os01g70270
ARF	GRMZM2G116557	376.212	297.69	291.673	199.846	207.634	169.948	cluster4	green	RNA.regulation of transcription.ARF, Auxin Response Factor family	highly similar to ( 737) AT5G62000 | Symbols: ARF2, ARF1-BP, HSS | ARF2 (AUXIN RESPONSE FACTOR 2); protein binding / transcription factor | chr5:24910859-24914680 FORWARDnearly identical (1180) loc_os01g70270 12001.m43358 protein auxin response factor 2, putative, expressed seq=cds; coord=8:160098642..160104047:-1; parent_gene=GRMZM2G116557	auxin response factor 2	auxin response factor 2 (ARF2); FUNCTIONS IN: protein binding, sequence-specific DNA binding transcription factor activity; INVOLVED IN: in 7 processes; LOCATED IN: nucleus, chloroplast; EXPRESSED IN: 23 plant structures; EXPRESSED DURING: 13 growth stages; CONTAINS InterPro DOMAIN/s: Aux/IAA-ARF-dimerisation (InterPro:IPR011525), Transcriptional factor B3 (InterPro:IPR003340), AUX/IAA protein (I…		AT5G62000	loc_os01g70270
B3	GRMZM2G018336	7.80137	7.25605	1.20958	1.72331	1.19296	7.63286	cluster4	green	RNA.regulation of transcription.ABI3/VP1-related B3-domain-containing transcription factor family	weakly similar to ( 177) AT1G25560 | Symbols: TEM1 | TEM1 (TEMPRANILLO 1); transcription factor | chr1:8981891-8982976 REVERSEmoderately similar to ( 265) loc_os01g49830 12001.m11168 protein DNA-binding protein RAV1, putative, expressed seq=cds; coord=5:28639860..28641213:-1; parent_gene=GRMZM2G018336	AP2/B3 transcription factor family protein	TEMPRANILLO 1 (TEM1); FUNCTIONS IN: DNA binding, sequence-specific DNA binding transcription factor activity; INVOLVED IN: photoperiodism, flowering, ethylene mediated signaling pathway; LOCATED IN: chloroplast; EXPRESSED IN: 22 plant structures; EXPRESSED DURING: 13 growth stages; CONTAINS InterPro DOMAIN/s: DNA-binding, integrase-type (InterPro:IPR016177), Transcriptional factor B3 (InterPro:IP…		AT1G25560	loc_os01g49830
B3	GRMZM2G088427	6.54224	6.66693	0.840972	3.41566	4.08518	3.57283	cluster4	yellow	RNA.regulation of transcription.B3 transcription factor family	weakly similar to ( 107) AT4G33280 | Symbols: | DNA binding / transcription factor | chr4:16047357-16049310 REVERSEmoderately similar to ( 295) loc_os03g42370 12003.m09294 protein B3 DNA binding domain containing protein seq=cds; coord=1:254427709..254429811:1; parent_gene=GRMZM2G088427	AP2/B3-like transcriptional factor family protein	AP2/B3-like transcriptional factor family protein; FUNCTIONS IN: DNA binding, sequence-specific DNA binding transcription factor activity; INVOLVED IN: regulation of transcription, DNA-dependent; LOCATED IN: vacuole; CONTAINS InterPro DOMAIN/s: Transcriptional factor B3 (InterPro:IPR003340); BEST Arabidopsis thaliana protein match is: AP2/B3-like transcriptional factor family protein (TAIR:AT3G18…		AT4G33280	loc_os03g42370
bHLH	GRMZM2G165042	7.46666	16.9758	9.08961	21.4874	30.8562	19.2359	cluster4	green	RNA.regulation of transcription.bHLH,Basic Helix-Loop-Helix family	weakly similar to ( 135) AT2G20180 | Symbols: PIL5, PIF1 | PIL5 (PHYTOCHROME INTERACTING FACTOR 3-LIKE 5); DNA binding / phytochrome binding / transcription factor | chr2:8704525-8706237 REVERSEmoderately similar to ( 440) loc_os03g43810 12003.m35328 protein PIL5, putative, expressed seq=cds; coord=1:252374241..252377817:-1; parent_gene=GRMZM2G165042	phytochrome interacting factor 3-like 5	phytochrome interacting factor 3-like 5 (PIL5); CONTAINS InterPro DOMAIN/s: Helix-loop-helix DNA-binding domain (InterPro:IPR001092), Helix-loop-helix DNA-binding (InterPro:IPR011598); BEST Arabidopsis thaliana protein match is: basic helix-loop-helix (bHLH) DNA-binding superfamily protein (TAIR:AT4G28800.1).		AT2G20180	loc_os03g43810
bHLH	GRMZM5G849600	39.1188	17.2701	14.108	13.5738	144.862	104.212	cluster4	green	RNA.regulation of transcription.bHLH,Basic Helix-Loop-Helix family	very weakly similar to (87.4) AT5G56960 | Symbols: | basic helix-loop-helix (bHLH) family protein | chr5:23038703-23041174 REVERSEmoderately similar to ( 228) loc_os01g39330 12001.m10210 protein helix-loop-helix DNA-binding domain containing protein, expressed seq=cds; coord=3:219828374..219833646:1; parent_gene=GRMZM5G849600	basic helix-loop-helix (bHLH) DNA-binding family protein	basic helix-loop-helix (bHLH) DNA-binding family protein; FUNCTIONS IN: DNA binding, sequence-specific DNA binding transcription factor activity; INVOLVED IN: response to chitin, regulation of transcription; LOCATED IN: nucleus; CONTAINS InterPro DOMAIN/s: Helix-loop-helix DNA-binding domain (InterPro:IPR001092), Helix-loop-helix DNA-binding (InterPro:IPR011598); BEST Arabidopsis thaliana protein…		AT5G56960	loc_os01g39330
bHLH	GRMZM2G301089	5.35652	0.995844	22.3146	2.8624	515.949	232.134	cluster4	green	RNA.regulation of transcription.bHLH,Basic Helix-Loop-Helix family	moderately similar to ( 219) loc_os03g53020 12003.m10276 protein helix-loop-helix DNA-binding domain containing protein, expressed seq=cds; coord=1:274734582..274736253:1; parent_gene=GRMZM2G301089					loc_os03g53020
bHLH	GRMZM2G175480	98.0982	91.3854	7.89201	6.49202	3.73523	2.5971	cluster4	yellow	RNA.regulation of transcription.bHLH,Basic Helix-Loop-Helix family	very weakly similar to (83.6) AT5G56960 | Symbols: | basic helix-loop-helix (bHLH) family protein | chr5:23038703-23041174 REVERSEweakly similar to ( 123) loc_os05g11070 12005.m05576 protein helix-loop-helix DNA-binding domain containing protein, expressed seq=cds; coord=8:92199625..92200983:1; parent_gene=GRMZM2G175480	basic helix-loop-helix (bHLH) DNA-binding family protein	basic helix-loop-helix (bHLH) DNA-binding family protein; FUNCTIONS IN: DNA binding, sequence-specific DNA binding transcription factor activity; INVOLVED IN: response to chitin, regulation of transcription; LOCATED IN: nucleus; CONTAINS InterPro DOMAIN/s: Helix-loop-helix DNA-binding domain (InterPro:IPR001092), Helix-loop-helix DNA-binding (InterPro:IPR011598); BEST Arabidopsis thaliana protein…		AT5G56960	loc_os05g11070
bHLH	GRMZM2G112629	0.324638	0.489404	3.35528	21.2746	4.30414	3.45888	cluster4	green	RNA.regulation of transcription.bHLH,Basic Helix-Loop-Helix family	weakly similar to ( 190) loc_os01g01870 12001.m06830 protein helix-loop-helix DNA-binding domain containing protein, expressed seq=cds; coord=3:29612994..29616601:-1; parent_gene=GRMZM2G112629					loc_os01g01870
bHLH	GRMZM2G065374	117.92	109.485	53.2892	45.2944	31.0186	14.4464	cluster4	yellow	RNA.regulation of transcription.bHLH,Basic Helix-Loop-Helix family	weakly similar to ( 159) AT3G59060 | Symbols: PIL6, PIF5 | PIL6 (PHYTOCHROME INTERACTING FACTOR 3-LIKE 6); DNA binding / transcription factor | chr3:21828189-21829895 REVERSEmoderately similar to ( 379) loc_os03g56950 12003.m101598 protein phytochrome-interacting factor 4, putative, expressed seq=cds; coord=1:283599877..283604922:-1; parent_gene=GRMZM2G065374	phytochrome interacting factor 3-like 6	phytochrome interacting factor 3-like 6 (PIL6); FUNCTIONS IN: DNA binding, sequence-specific DNA binding transcription factor activity; INVOLVED IN: red, far-red light phototransduction, ethylene biosynthetic process, circadian rhythm; LOCATED IN: nucleus; EXPRESSED IN: 18 plant structures; EXPRESSED DURING: 10 growth stages; CONTAINS InterPro DOMAIN/s: Helix-loop-helix DNA-binding domain (InterP…		AT3G59060	loc_os03g56950
bHLH	GRMZM2G001930	29.8667	20.7594	41.4565	92.8054	99.1474	173.769	cluster3	green	RNA.regulation of transcription.bHLH,Basic Helix-Loop-Helix family	moderately similar to ( 412) AT1G32640 | Symbols: ATMYC2, RD22BP1, JAI1, JIN1, MYC2, ZBF1 | MYC2; DNA binding / transcription activator/ transcription factor | chr1:11799042-11800913 REVERSEhighly similar to ( 842) loc_os10g42430 12010.m06996 protein transcription factor MYC7E, putative, expressed seq=cds; coord=1:98354261..98357077:-1; parent_gene=GRMZM2G001930	Basic helix-loop-helix (bHLH) DNA-binding family protein	MYC2; FUNCTIONS IN: DNA binding, transcription activator activity, sequence-specific DNA binding transcription factor activity; INVOLVED IN: in 13 processes; LOCATED IN: nucleus; EXPRESSED IN: 26 plant structures; EXPRESSED DURING: 13 growth stages; CONTAINS InterPro DOMAIN/s: Helix-loop-helix DNA-binding domain (InterPro:IPR001092), Helix-loop-helix DNA-binding (InterPro:IPR011598); BEST Arabido…	myc	AT1G32640	loc_os10g42430
bHLH	GRMZM2G412430	30.6678	15.7494	4.22243	1.07296	1.37598	0.973913	cluster4	yellow	not assigned.unknown	weakly similar to ( 181) loc_os03g27390 12003.m35261 protein expressed protein seq=cds; coord=1:67849074..67851238:-1; parent_gene=GRMZM2G412430					loc_os03g27390
bZIP	GRMZM2G103647	135.629	121.629	26.6726	5.9796	5.67995	7.47046	cluster4	yellow	RNA.regulation of transcription.bZIP transcription factor family	weakly similar to ( 105) AT5G24800 | Symbols: ATBZIP9, BZO2H2, BZIP9 | BZIP9 (BASIC LEUCINE ZIPPER 9); DNA binding / protein heterodimerization/ transcription factor | chr5:8515259-8516541 FORWARDvery weakly similar to (87.4) CPRF2_PETCR Light-inducible protein CPRF-2 - Petroselinum crispum (Parsley) (Petroselinum hortense)moderately similar to ( 244) loc_os06g45140 12006.m32135 protein light-ind…	basic leucine zipper 9	basic leucine zipper 9 (BZIP9); FUNCTIONS IN: DNA binding, protein heterodimerization activity, sequence-specific DNA binding transcription factor activity; INVOLVED IN: regulation of transcription, DNA-dependent; LOCATED IN: nucleus; EXPRESSED IN: 26 plant structures; EXPRESSED DURING: 13 growth stages; CONTAINS InterPro DOMAIN/s: Basic-leucine zipper (bZIP) transcription factor (InterPro:IPR004…		AT5G24800	loc_os06g45140
bZIP	GRMZM2G073427	821.64	823.642	4.75466	84.1294	80.9622	14.2913	cluster4	yellow	RNA.regulation of transcription.bZIP transcription factor family	weakly similar to ( 116) AT3G54620 | Symbols: ATBZIP25, BZO2H4, BZIP25 | BZIP25 (BASIC LEUCINE ZIPPER 25); protein heterodimerization/ transcription factor | chr3:20218606-20220341 REVERSEweakly similar to ( 148) CPRF2_PETCR Light-inducible protein CPRF-2 - Petroselinum crispum (Parsley) (Petroselinum hortense)moderately similar to ( 234) loc_os12g40920 12012.m073877 protein light-inducible prote…	basic leucine zipper 25	basic leucine zipper 25 (BZIP25); FUNCTIONS IN: protein heterodimerization activity, sequence-specific DNA binding transcription factor activity; INVOLVED IN: regulation of transcription, DNA-dependent; LOCATED IN: chloroplast; EXPRESSED IN: 23 plant structures; EXPRESSED DURING: 15 growth stages; CONTAINS InterPro DOMAIN/s: Basic-leucine zipper (bZIP) transcription factor (InterPro:IPR004827), b…		AT3G54620	loc_os12g40920
bZIP	AC203957.3_FG004	98.492	103.584	57.2882	36.9228	29.1563	20.1378	cluster4	yellow	not assigned.unknown	weakly similar to ( 113) loc_os09g13570 12009.m04620 protein ocs element-binding factor 1, putative, expressed seq=cds; coord=2:174469495..174470137:-1; parent_gene=AC203957.3_FG004					loc_os09g13570
bZIP	GRMZM2G093020	246.167	396.847	11.0271	23.9732	19.7611	19.6506	cluster4	yellow	not assigned.unknown	seq=cds; coord=1:143340655..143342410:1; parent_gene=GRMZM2G093020
bZIP	GRMZM2G368491	54.1249	51.7108	28.4986	23.5739	24.9101	7.79526	cluster4	yellow	not assigned.unknown	seq=cds; coord=3:227478205..227479773:-1; parent_gene=GRMZM2G368491
bZIP	GRMZM2G146020	76.6435	47.9945	17.2267	18.2989	18.5117	46.122	cluster4	green	RNA.regulation of transcription.bZIP transcription factor family	weakly similar to ( 143) AT1G43700 | Symbols: VIP1 | VIP1 (VIRE2-INTERACTING PROTEIN 1); protein binding / transcription factor | chr1:16484352-16486017 FORWARDweakly similar to ( 144) RF2A_ORYSA Transcription factor RF2a - Oryza sativa (Rice)moderately similar to ( 285) loc_os12g06520 12012.m04642 protein transcription factor PosF21, putative, expressed seq=cds; coord=3:142735565..142740089:-1; …	VIRE2-interacting protein 1	VIRE2-interacting protein 1 (VIP1); FUNCTIONS IN: protein binding, sequence-specific DNA binding transcription factor activity; INVOLVED IN: cellular response to sulfate starvation, sulfate transport, DNA mediated transformation, nuclear import; LOCATED IN: nucleus; EXPRESSED IN: 23 plant structures; EXPRESSED DURING: 13 growth stages; CONTAINS InterPro DOMAIN/s: Basic-leucine zipper (bZIP) trans…		AT1G43700	loc_os12g06520
bZIP	GRMZM2G092137	291.632	352.787	245.966	99.9707	132.914	80.551	cluster4	yellow	not assigned.unknown	seq=cds; coord=7:83766565..83767371:1; parent_gene=GRMZM2G092137
bZIP	GRMZM2G025812	99.136	103.252	39.5349	88.8751	90.8397	86.7223	cluster4	yellow	RNA.regulation of transcription.bZIP transcription factor family	very weakly similar to (90.9) loc_os06g41770 12006.m08709 protein bZIP transcription factor protein, putative, expressed seq=cds; coord=9:99849298..99850132:-1; parent_gene=GRMZM2G025812					loc_os06g41770
bZIP	GRMZM2G448607	771.317	823.319	101.736	128.382	116.74	87.5343	cluster4	yellow	RNA.regulation of transcription.bZIP transcription factor family	weakly similar to ( 121) loc_os05g03860 12005.m04920 protein ocs element-binding factor 1, putative, expressed seq=cds; coord=6:24281027..24282391:-1; parent_gene=GRMZM2G448607					loc_os05g03860
C2H2	GRMZM2G470422	3.89033	2.24037	0	0.90656	0.246756	15.2657	cluster4	green	RNA.regulation of transcription.C2H2 zinc finger family	weakly similar to ( 183) AT1G34370 | Symbols: STOP1 | STOP1 (sensitive to proton rhizotoxicity 1); nucleic acid binding / transcription factor/ zinc ion binding | chr1:12551449-12552501 FORWARDmoderately similar to ( 281) loc_os03g62230 12003.m11102 protein zinc finger protein, putative, expressed seq=cds; coord=1:296768085..296769270:1; parent_gene=GRMZM2G470422	C2H2 and C2HC zinc fingers superfamily protein	sensitive to proton rhizotoxicity 1 (STOP1); CONTAINS InterPro DOMAIN/s: Zinc finger, C2H2-like (InterPro:IPR015880), Zinc finger, C2H2-type (InterPro:IPR007087), Zinc finger, double-stranded RNA binding (InterPro:IPR022755); BEST Arabidopsis thaliana protein match is: C2H2 and C2HC zinc fingers superfamily protein (TAIR:AT5G22890.1); Has 35333 Blast hits to 34131 proteins in 2444 species: Archae…		AT1G34370	loc_os03g62230
C2H2	GRMZM2G002805	3.42494	2.76294	0.617951	0.832718	0.308364	17.3769	cluster4	green	RNA.regulation of transcription.C2H2 zinc finger family	weakly similar to ( 129) loc_os03g60560 12003.m10945 protein ZFP16-2, putative, expressed seq=cds; coord=5:2378330..2379629:-1; parent_gene=GRMZM2G002805					loc_os03g60560
C2H2	GRMZM2G035103	119.888	68.5396	11.6977	10.5349	11.1941	282.903	cluster4	green	RNA.regulation of transcription.C2H2 zinc finger family	very weakly similar to (83.6) AT1G27730 | Symbols: STZ, ZAT10 | STZ (salt tolerance zinc finger); nucleic acid binding / transcription factor/ transcription repressor/ zinc ion binding | chr1:9648302-9648985 REVERSEweakly similar to ( 145) ZFP1_WHEAT Zinc-finger protein 1 (WZF1) - Triticum aestivum (Wheat)weakly similar to ( 143) loc_os03g55540 12003.m10467 protein zinc-finger protein 1, putative…	salt tolerance zinc finger	salt tolerance zinc finger (STZ); CONTAINS InterPro DOMAIN/s: Zinc finger, C2H2-like (InterPro:IPR015880), Zinc finger, C2H2-type (InterPro:IPR007087); BEST Arabidopsis thaliana protein match is: zinc finger of Arabidopsis thaliana 6 (TAIR:AT5G04340.1); Has 5350 Blast hits to 3982 proteins in 146 species: Archae - 0; Bacteria - 0; Metazoa - 4198; Fungi - 48; Plants - 937; Viruses - 0; Other Eukar…		AT1G27730	loc_os03g55540
C2H2	GRMZM2G081782	127.565	62.5877	15.0136	22.7651	16.7124	80.551	cluster4	green	RNA.regulation of transcription.unclassified	moderately similar to ( 362) AT2G41835 | Symbols: | zinc finger (C2H2 type, AN1-like) family protein | chr2:17458020-17459414 REVERSEhighly similar to ( 510) loc_os07g38240 12007.m08071 protein AN1-type zinc finger protein 2B, putative, expressed seq=cds; coord=7:158951176..158954111:1; parent_gene=GRMZM2G081782	zinc finger (C2H2 type, AN1-like) family protein	zinc finger (C2H2 type, AN1-like) family protein; FUNCTIONS IN: zinc ion binding, nucleic acid binding; INVOLVED IN: biological_process unknown; LOCATED IN: intracellular; CONTAINS InterPro DOMAIN/s: Zinc finger, C2H2-like (InterPro:IPR015880), Zinc finger, AN1-type (InterPro:IPR000058), Zinc finger, C2H2-type (InterPro:IPR007087); BEST Arabidopsis thaliana protein match is: zinc finger (C2H2 typ…		AT2G41835	loc_os07g38240
C2H2	GRMZM2G400714	199.342	121.179	31.8036	18.7185	19.8196	605.27	cluster4	green	RNA.regulation of transcription.C2H2 zinc finger family	weakly similar to ( 135) ZFP1_WHEAT Zinc-finger protein 1 (WZF1) - Triticum aestivum (Wheat)moderately similar to ( 221) loc_os03g55540 12003.m10467 protein zinc-finger protein 1, putative, expressed seq=cds; coord=1:279912701..279914465:-1; parent_gene=GRMZM2G400714	#N/A	#N/A		AT Zinc-f	loc_os03g55540
C2H2	GRMZM2G042666	168.176	202.368	60.1224	70.08	83.5493	96.7912	cluster4	yellow	RNA.regulation of transcription.C2H2 zinc finger family	moderately similar to ( 337) AT2G02070 | Symbols: AtIDD5 | AtIDD5 (Arabidopsis thaliana Indeterminate(ID)-Domain 5); nucleic acid binding / transcription factor/ zinc ion binding | chr2:505523-509154 FORWARDmoderately similar to ( 439) loc_os09g38340 12009.m059926 protein INDETERMINATE-related protein 1, putative, expressed seq=cds; coord=7:146240249..146245005:1; parent_gene=GRMZM2G042666	indeterminate(ID)-domain 5	indeterminate(ID)-domain 5 (IDD5); FUNCTIONS IN: sequence-specific DNA binding transcription factor activity, zinc ion binding, nucleic acid binding; INVOLVED IN: regulation of transcription; LOCATED IN: intracellular, chloroplast; EXPRESSED IN: 22 plant structures; EXPRESSED DURING: 13 growth stages; CONTAINS InterPro DOMAIN/s: Zinc finger, C2H2-like (InterPro:IPR015880), Zinc finger, C2H2-type …		AT2G02070	loc_os09g38340
C3H	GRMZM2G117007	221.731	142.913	60.4585	32.961	47.8065	460.57	cluster4	green	RNA.regulation of transcription.C3H zinc finger family	moderately similar to ( 256) AT3G55980 | Symbols: SZF1, ATSZF1 | SZF1 (SALT-INDUCIBLE ZINC FINGER 1); transcription factor | chr3:20776857-20778599 FORWARDhighly similar to ( 516) loc_os05g03760 12005.m27532 protein zinc finger transcription factor-like protein, putative, expressed seq=cds; coord=8:131041707..131043172:-1; parent_gene=GRMZM2G117007	salt-inducible zinc finger 1	salt-inducible zinc finger 1 (SZF1); CONTAINS InterPro DOMAIN/s: Zinc finger, CCCH-type (InterPro:IPR000571), Ankyrin repeat-containing domain (InterPro:IPR020683), Ankyrin repeat (InterPro:IPR002110); BEST Arabidopsis thaliana protein match is: zinc finger (CCCH-type) family protein (TAIR:AT2G40140.2); Has 1623 Blast hits to 1414 proteins in 181 species: Archae - 2; Bacteria - 49; Metazoa - 777;…		AT3G55980	loc_os05g03760
CAMTA	GRMZM2G431243	355.775	202.113	67.589	61.4612	56.5171	88.6711	cluster4	yellow	RNA.regulation of transcription.AtSR Transcription Factor family	moderately similar to ( 394) AT5G09410 | Symbols: EICBP.B | EICBP.B (ETHYLENE INDUCED CALMODULIN BINDING PROTEIN); calmodulin binding / transcription activator/ transcription regulator | chr5:2921457-2927291 FORWARDhighly similar to ( 683) loc_os03g27080 12003.m08040 protein calmodulin-binding transcription activator 2, putative, expressed seq=cds; coord=9:120361664..120364353:1; parent_gene=GRMZ…	ethylene induced calmodulin binding protein	ethylene induced calmodulin binding protein (EICBP.B); FUNCTIONS IN: calmodulin binding, transcription regulator activity, transcription activator activity; INVOLVED IN: response to freezing; LOCATED IN: nucleus; EXPRESSED IN: 24 plant structures; EXPRESSED DURING: 15 growth stages; CONTAINS InterPro DOMAIN/s: Immunoglobulin E-set (InterPro:IPR014756), Ankyrin repeat-containing domain (InterPro:I…		AT5G09410	loc_os03g27080
CO-like	GRMZM2G012717	2.23828	3.03854	6.17022	10.3844	10.7033	0	cluster4	yellow	RNA.regulation of transcription.C2C2(Zn) CO-like, Constans-like zinc finger family	moderately similar to ( 233) AT1G25440 | Symbols: | zinc finger (B-box type) family protein | chr1:8933939-8935284 REVERSEmoderately similar to ( 472) loc_os06g15330 12006.m06246 protein zinc finger protein CONSTANS-LIKE 16, putative, expressed seq=cds; coord=6:117370662..117372555:1; parent_gene=GRMZM2G012717	B-box type zinc finger protein with CCT domain	B-box type zinc finger protein with CCT domain; FUNCTIONS IN: sequence-specific DNA binding transcription factor activity, zinc ion binding; INVOLVED IN: regulation of transcription; LOCATED IN: membrane; EXPRESSED IN: leaf; CONTAINS InterPro DOMAIN/s: CCT domain (InterPro:IPR010402), Zinc finger, B-box (InterPro:IPR000315); BEST Arabidopsis thaliana protein match is: B-box type zinc finger prote…		AT1G25440	loc_os06g15330
CO-like	GRMZM2G092363	19.0683	19.6944	6.70453	7.24324	7.58542	77.6278	cluster4	green	RNA.regulation of transcription.C2C2(Zn) CO-like, Constans-like zinc finger family	weakly similar to ( 107) loc_os08g15050 12008.m05628 protein CONSTANS-like protein CO8, putative, expressed seq=cds; coord=10:54465302..54466708:-1; parent_gene=GRMZM2G092363					loc_os08g15050
DBB	GRMZM2G110541	8.72877	6.28579	0.0944733	0.174198	0.0467644	2.11122	cluster4	yellow	RNA.regulation of transcription.C2C2(Zn) CO-like, Constans-like zinc finger family	weakly similar to ( 105) AT4G39070 | Symbols: | zinc finger (B-box type) family protein | chr4:18205061-18206421 REVERSEweakly similar to ( 141) loc_os02g43170 12002.m09352 protein salt tolerance-like protein, putative, expressed seq=cds; coord=5:190052115..190053687:1; parent_gene=GRMZM2G110541	B-box zinc finger family protein	B-box zinc finger family protein; FUNCTIONS IN: sequence-specific DNA binding transcription factor activity, zinc ion binding; INVOLVED IN: response to karrikin, response to chitin, regulation of transcription; LOCATED IN: intracellular; EXPRESSED IN: 16 plant structures; EXPRESSED DURING: 10 growth stages; CONTAINS InterPro DOMAIN/s: Zinc finger, B-box (InterPro:IPR000315); BEST Arabidopsis thal…		AT4G39070	loc_os02g43170
DBB	GRMZM2G021777	7.28025	12.187	6.22287	1.23122	2.8346	2.11122	cluster4	yellow	RNA.regulation of transcription.C2C2(Zn) CO-like, Constans-like zinc finger family	moderately similar to ( 211) loc_os02g39710 12002.m09058 protein CONSTANS-like protein CO5, putative, expressed seq=cds; coord=5:183367991..183369492:1; parent_gene=GRMZM2G021777					loc_os02g39710
Dof	GRMZM2G134545	48.7059	42.9414	19.1116	20.9371	24.5413	75.8414	cluster4	green	RNA.regulation of transcription.C2C2(Zn) DOF zinc finger family	weakly similar to ( 122) AT5G60200 | Symbols: | Dof-type zinc finger domain-containing protein | chr5:24241078-24241951 FORWARDweakly similar to ( 121) PBF_MAIZE Dof zinc finger protein PBF (Prolamin box-binding factor) - Zea mays (Maize)weakly similar to ( 138) loc_os07g32510 12007.m07514 protein expressed protein seq=cds; coord=7:152063459..152065954:1; parent_gene=GRMZM2G134545	TARGET OF MONOPTEROS 6	TARGET OF MONOPTEROS 6 (TMO6); CONTAINS InterPro DOMAIN/s: Zinc finger, Dof-type (InterPro:IPR003851); BEST Arabidopsis thaliana protein match is: Dof-type zinc finger DNA-binding family protein (TAIR:AT3G45610.1); Has 30201 Blast hits to 17322 proteins in 780 species: Archae - 12; Bacteria - 1396; Metazoa - 17338; Fungi - 3422; Plants - 5037; Viruses - 0; Other Eukaryotes - 2996 (source: NCBI BL…		AT5G60200	loc_os07g32510
E2F/DP	AC233850.1_FG005	6.56747	6.70293	0.39493	1.13097	2.49221	2.27362	cluster4	yellow	RNA.regulation of transcription.E2F/DP transcription factor family	moderately similar to ( 330) AT2G36010 | Symbols: E2F3, ATE2FA | E2F3 (E2F TRANSCRIPTION FACTOR 3); DNA binding / transcription factor | chr2:15119688-15122893 FORWARDhighly similar to ( 602) loc_os02g33430 12002.m100042 protein transcription factor E2F3, putative, expressed seq=cds; coord=5:169834247..169838177:-1; parent_gene=AC233850.1_FG005	E2F transcription factor 3	E2F transcription factor 3 (E2F3); FUNCTIONS IN: DNA binding, sequence-specific DNA binding transcription factor activity; INVOLVED IN: regulation of transcription, DNA-dependent; LOCATED IN: transcription factor complex, chloroplast; EXPRESSED IN: 19 plant structures; EXPRESSED DURING: 11 growth stages; CONTAINS InterPro DOMAIN/s: Transcription factor E2F/dimerisation partner (TDP) (InterPro:IPR…		AT2G36010	loc_os02g33430
E2F/DP	GRMZM2G041701	17.8936	15.0461	1.33038	3.32303	3.88313	6.49605	cluster4	yellow	RNA.regulation of transcription.E2F/DP transcription factor family	moderately similar to ( 362) AT2G36010 | Symbols: E2F3, ATE2FA | E2F3 (E2F TRANSCRIPTION FACTOR 3); DNA binding / transcription factor | chr2:15119688-15122893 FORWARDhighly similar to ( 615) loc_os02g33430 12002.m100042 protein transcription factor E2F3, putative, expressed seq=cds; coord=4:109524270..109528342:-1; parent_gene=GRMZM2G041701	E2F transcription factor 3	E2F transcription factor 3 (E2F3); FUNCTIONS IN: DNA binding, sequence-specific DNA binding transcription factor activity; INVOLVED IN: regulation of transcription, DNA-dependent; LOCATED IN: transcription factor complex, chloroplast; EXPRESSED IN: 19 plant structures; EXPRESSED DURING: 11 growth stages; CONTAINS InterPro DOMAIN/s: Transcription factor E2F/dimerisation partner (TDP) (InterPro:IPR…		AT2G36010	loc_os02g33430
EIL	GRMZM2G033570	423.572	368.692	153.467	246.777	219.042	298.981	cluster4	yellow	RNA.regulation of transcription.EIN3-like(EIL) transcription factor family	moderately similar to ( 484) AT2G27050 | Symbols: EIL1 | EIL1 (ETHYLENE-INSENSITIVE3-LIKE 1); transcription factor/ transcription regulator | chr2:11546314-11548068 FORWARDhighly similar to ( 991) loc_os03g20790 12003.m07486 protein ETHYLENE-INSENSITIVE3-like 1 protein, putative, expressed seq=cds; coord=1:52564282..52568326:-1; parent_gene=GRMZM2G033570	ETHYLENE-INSENSITIVE3-like 1	ETHYLENE-INSENSITIVE3-like 1 (EIL1); FUNCTIONS IN: transcription regulator activity, sequence-specific DNA binding transcription factor activity; INVOLVED IN: ethylene mediated signaling pathway, response to ethylene stimulus, defense response to bacterium; LOCATED IN: nucleus; EXPRESSED IN: 24 plant structures; EXPRESSED DURING: 15 growth stages; CONTAINS InterPro DOMAIN/s: Ethylene insensitive …		AT2G27050	loc_os03g20790
ERF	GRMZM2G307152	19.7875	7.83196	0	0.360229	0.155202	3.41043	cluster4	yellow	RNA.regulation of transcription.AP2/EREBP, APETALA2/Ethylene-responsive element binding protein family	weakly similar to ( 108) AT1G71520 | Symbols: | AP2 domain-containing transcription factor, putative | chr1:26938612-26939043 FORWARDweakly similar to ( 165) loc_os01g66270 12001.m12735 protein transcriptional factor TINY, putative seq=cds; coord=3:170423647..170424380:-1; parent_gene=GRMZM2G307152	Integrase-type DNA-binding superfamily protein	Integrase-type DNA-binding superfamily protein; CONTAINS InterPro DOMAIN/s: DNA-binding, integrase-type (InterPro:IPR016177), Pathogenesis-related transcriptional factor/ERF, DNA-binding (InterPro:IPR001471); BEST Arabidopsis thaliana protein match is: Integrase-type DNA-binding superfamily protein (TAIR:AT1G22810.1); Has 4894 Blast hits to 4892 proteins in 218 species: Archae - 0; Bacteria - 0; …		AT1G71520	loc_os01g66270
ERF	GRMZM2G434203	14.7672	5.78342	0	0.37206	0.123367	14.1289	cluster4	green	RNA.regulation of transcription.AP2/EREBP, APETALA2/Ethylene-responsive element binding protein family	very weakly similar to ( 100) AT1G12630 | Symbols: | DNA binding / transcription activator/ transcription factor | chr1:4298897-4299475 FORWARDweakly similar to ( 167) loc_os02g45420 12002.m09579 protein ap2/EREBP transcription factor, putative, expressed seq=cds; coord=5:195677589..195678604:1; parent_gene=GRMZM2G434203	Integrase-type DNA-binding superfamily protein	Integrase-type DNA-binding superfamily protein; FUNCTIONS IN: DNA binding, transcription activator activity, sequence-specific DNA binding transcription factor activity; INVOLVED IN: regulation of transcription, DNA-dependent; LOCATED IN: nucleus; CONTAINS InterPro DOMAIN/s: DNA-binding, integrase-type (InterPro:IPR016177), Pathogenesis-related transcriptional factor/ERF, DNA-binding (InterPro:IP…		AT1G12630	loc_os02g45420
ERF	GRMZM2G097081	4.14976	0.796977	0	0.306131	0.108459	24.8474	cluster4	green	RNA.regulation of transcription.AP2/EREBP, APETALA2/Ethylene-responsive element binding protein family	very weakly similar to (91.7) AT1G19210 | Symbols: | AP2 domain-containing transcription factor, putative | chr1:6626973-6627530 REVERSEweakly similar to ( 199) loc_os02g54050 12002.m10434 protein transcriptional factor TINY, putative, expressed seq=cds; coord=4:176528249..176529362:1; parent_gene=GRMZM2G097081	Integrase-type DNA-binding superfamily protein	Integrase-type DNA-binding superfamily protein; FUNCTIONS IN: DNA binding, sequence-specific DNA binding transcription factor activity; INVOLVED IN: regulation of transcription, DNA-dependent; LOCATED IN: nucleus; EXPRESSED IN: 12 plant structures; EXPRESSED DURING: 4 anthesis, LP.10 ten leaves visible, C globular stage, LP.02 two leaves visible, petal differentiation and expansion stage; CONTAIN…		AT1G19210	loc_os02g54050
ERF	GRMZM2G069082	6.34946	4.15602	0	0.12402	0.0467644	46.122	cluster4	green	RNA.regulation of transcription.AP2/EREBP, APETALA2/Ethylene-responsive element binding protein family	weakly similar to ( 143) loc_os09g35020 12009.m06502 protein dehydration-responsive element-binding protein 1D, putative, expressed seq=cds; coord=7:141126154..141127124:-1; parent_gene=GRMZM2G069082					loc_os09g35020
ERF	GRMZM2G369472	29.8903	16.8358	0	4.00307	0.355172	166.786	cluster4	green	RNA.regulation of transcription.AP2/EREBP, APETALA2/Ethylene-responsive element binding protein family	very weakly similar to (93.6) AT4G34410 | Symbols: RRTF1 | RRTF1 ({REDOX RESPONSIVE TRANSCRIPTION FACTOR 1); DNA binding / transcription factor | chr4:16451992-16452798 FORWARDmoderately similar to ( 204) loc_os08g36920 12008.m07680 protein AP2 domain containing protein, expressed seq=cds; coord=1:199639973..199641110:1; parent_gene=GRMZM2G369472	redox responsive transcription factor 1	redox responsive transcription factor 1 (RRTF1); CONTAINS InterPro DOMAIN/s: DNA-binding, integrase-type (InterPro:IPR016177), Pathogenesis-related transcriptional factor/ERF, DNA-binding (InterPro:IPR001471); BEST Arabidopsis thaliana protein match is: Integrase-type DNA-binding superfamily protein (TAIR:AT5G61890.1); Has 6148 Blast hits to 5821 proteins in 258 species: Archae - 0; Bacteria - 2;…		AT4G34410	loc_os08g36920
ERF	GRMZM2G124011	4.72359	4.42845	0	0	0.263682	61.8749	cluster4	green	RNA.regulation of transcription.AP2/EREBP, APETALA2/Ethylene-responsive element binding protein family	weakly similar to ( 171) loc_os09g35030 12009.m06503 protein sbCBF6, putative, expressed seq=cds; coord=2:194485273..194486255:-1; parent_gene=GRMZM2G124011					loc_os09g35030
ERF	GRMZM2G069126	13.9505	14.3489	0.11151	0.604313	0.387028	130.246	cluster4	green	RNA.regulation of transcription.AP2/EREBP, APETALA2/Ethylene-responsive element binding protein family	weakly similar to ( 106) AT4G25480 | Symbols: DREB1A, CBF3, ATCBF3 | DREB1A (DEHYDRATION RESPONSE ELEMENT B1A); DNA binding / transcription activator/ transcription factor | chr4:13018353-13019003 REVERSEmoderately similar to ( 209) loc_os09g35030 12009.m06503 protein sbCBF6, putative, expressed seq=cds; coord=7:141133700..141134759:-1; parent_gene=GRMZM2G069126	dehydration response element B1A	dehydration response element B1A (DREB1A); CONTAINS InterPro DOMAIN/s: DNA-binding, integrase-type (InterPro:IPR016177), Pathogenesis-related transcriptional factor/ERF, DNA-binding (InterPro:IPR001471); BEST Arabidopsis thaliana protein match is: C-repeat/DRE binding factor 2 (TAIR:AT4G25470.1); Has 30201 Blast hits to 17322 proteins in 780 species: Archae - 12; Bacteria - 1396; Metazoa - 17338;…		AT4G25480	loc_os09g35030
ERF	GRMZM2G069146	16.2575	11.1254	0	0.488205	0.387049	137.554	cluster4	green	RNA.regulation of transcription.AP2/EREBP, APETALA2/Ethylene-responsive element binding protein family	very weakly similar to (87.0) AT4G25480 | Symbols: DREB1A, CBF3, ATCBF3 | DREB1A (DEHYDRATION RESPONSE ELEMENT B1A); DNA binding / transcription activator/ transcription factor | chr4:13018353-13019003 REVERSEmoderately similar to ( 234) loc_os09g35030 12009.m06503 protein sbCBF6, putative, expressed seq=cds; coord=7:141137798..141138622:-1; parent_gene=GRMZM2G069146	dehydration response element B1A	dehydration response element B1A (DREB1A); CONTAINS InterPro DOMAIN/s: DNA-binding, integrase-type (InterPro:IPR016177), Pathogenesis-related transcriptional factor/ERF, DNA-binding (InterPro:IPR001471); BEST Arabidopsis thaliana protein match is: C-repeat/DRE binding factor 2 (TAIR:AT4G25470.1); Has 30201 Blast hits to 17322 proteins in 780 species: Archae - 12; Bacteria - 1396; Metazoa - 17338;…		AT4G25480	loc_os09g35030
ERF	GRMZM2G137341	93.589	57.5108	0.0944733	0.162319	3.437	0.401915	cluster4	green	RNA.regulation of transcription.AP2/EREBP, APETALA2/Ethylene-responsive element binding protein family	weakly similar to ( 120) AT5G51990 | Symbols: CBF4, DREB1D | CBF4 (C- REPEAT-BINDING FACTOR 4); DNA binding / transcription activator/ transcription factor | chr5:21117113-21117787 REVERSEmoderately similar to ( 233) loc_os02g45450 12002.m09582 protein dehydration-responsive element-binding protein 1A, putative, expressed seq=cds; coord=5:195834102..195835230:1; parent_gene=GRMZM2G137341	C-repeat-binding factor 4	C-repeat-binding factor 4 (CBF4); FUNCTIONS IN: DNA binding, transcription activator activity, sequence-specific DNA binding transcription factor activity; INVOLVED IN: response to water deprivation, regulation of transcription, DNA-dependent, response to abscisic acid stimulus; LOCATED IN: nucleus, chloroplast; EXPRESSED IN: stem, root, pedicel, carpel; EXPRESSED DURING: 4 anthesis, petal differ…		AT5G51990	loc_os02g45450
ERF	GRMZM2G124037	2.30701	0.602348	0.506441	0.120064	0.123346	52.7804	cluster4	green	RNA.regulation of transcription.AP2/EREBP, APETALA2/Ethylene-responsive element binding protein family	very weakly similar to (80.5) AT5G51990 | Symbols: CBF4, DREB1D | CBF4 (C- REPEAT-BINDING FACTOR 4); DNA binding / transcription activator/ transcription factor | chr5:21117113-21117787 REVERSEweakly similar to ( 145) loc_os09g35020 12009.m06502 protein dehydration-responsive element-binding protein 1D, putative, expressed seq=cds; coord=2:194479918..194481002:-1; parent_gene=GRMZM2G124037	C-repeat-binding factor 4	C-repeat-binding factor 4 (CBF4); FUNCTIONS IN: DNA binding, transcription activator activity, sequence-specific DNA binding transcription factor activity; INVOLVED IN: response to water deprivation, regulation of transcription, DNA-dependent, response to abscisic acid stimulus; LOCATED IN: nucleus, chloroplast; EXPRESSED IN: stem, root, pedicel, carpel; EXPRESSED DURING: 4 anthesis, petal differ…		AT5G51990	loc_os09g35020
ERF	GRMZM2G138396	9.08459	2.16562	0.11151	0.368141	0.0467644	0.324638	cluster4	green	RNA.regulation of transcription.AP2/EREBP, APETALA2/Ethylene-responsive element binding protein family	very weakly similar to (95.1) AT4G34410 | Symbols: RRTF1 | RRTF1 ({REDOX RESPONSIVE TRANSCRIPTION FACTOR 1); DNA binding / transcription factor | chr4:16451992-16452798 FORWARDweakly similar to ( 177) loc_os09g28440 12009.m05995 protein AP2 domain containing protein, expressed seq=cds; coord=2:186311253..186312327:1; parent_gene=GRMZM2G138396	redox responsive transcription factor 1	redox responsive transcription factor 1 (RRTF1); CONTAINS InterPro DOMAIN/s: DNA-binding, integrase-type (InterPro:IPR016177), Pathogenesis-related transcriptional factor/ERF, DNA-binding (InterPro:IPR001471); BEST Arabidopsis thaliana protein match is: Integrase-type DNA-binding superfamily protein (TAIR:AT5G61890.1); Has 6148 Blast hits to 5821 proteins in 258 species: Archae - 0; Bacteria - 2;…		AT4G34410	loc_os09g28440
ERF	GRMZM2G020054	26.6276	10.4433	0.429004	0.740165	0.155202	0.649275	cluster4	green	RNA.regulation of transcription.AP2/EREBP, APETALA2/Ethylene-responsive element binding protein family	seq=cds; coord=10:65424541..65425836:1; parent_gene=GRMZM2G020054
ERF	GRMZM2G113060	37.6973	22.0845	1.09032	1.2165	0.293499	0.649275	cluster4	green	RNA.regulation of transcription.AP2/EREBP, APETALA2/Ethylene-responsive element binding protein family	weakly similar to ( 145) AT1G78080 | Symbols: RAP2.4 | RAP2.4 (related to AP2 4); DNA binding / transcription factor | chr1:29364790-29365794 FORWARDmoderately similar to ( 293) loc_os03g09170 12003.m06423 protein DRE binding factor, putative, expressed seq=cds; coord=9:149381581..149382937:1; parent_gene=GRMZM2G113060	related to AP2 4	related to AP2 4 (RAP2.4); CONTAINS InterPro DOMAIN/s: DNA-binding, integrase-type (InterPro:IPR016177), Pathogenesis-related transcriptional factor/ERF, DNA-binding (InterPro:IPR001471); BEST Arabidopsis thaliana protein match is: Integrase-type DNA-binding superfamily protein (TAIR:AT1G22190.1); Has 5853 Blast hits to 5721 proteins in 258 species: Archae - 0; Bacteria - 10; Metazoa - 0; Fungi -…		AT1G78080	loc_os03g09170
ERF	GRMZM2G300924	4.53194	4.85119	2.49813	3.01391	1.13122	1.46087	cluster4	green	RNA.regulation of transcription.AP2/EREBP, APETALA2/Ethylene-responsive element binding protein family	weakly similar to ( 150) AT2G20880 | Symbols: | AP2 domain-containing transcription factor, putative | chr2:8986053-8987063 FORWARDvery weakly similar to (85.1) ERF5_TOBAC Ethylene-responsive transcription factor 5 (Ethylene-responsive element-binding factor 5 homolog) (EREBP-4) (NtERF4) - Nicotiana tabacum (Common tobacco)moderately similar to ( 275) loc_os04g44670 12004.m09426 protein AP2 domai…	Integrase-type DNA-binding superfamily protein	Integrase-type DNA-binding superfamily protein; FUNCTIONS IN: DNA binding, sequence-specific DNA binding transcription factor activity; INVOLVED IN: regulation of transcription, DNA-dependent; LOCATED IN: nucleus, cytoplasm; EXPRESSED IN: stamen; EXPRESSED DURING: 4 anthesis, petal differentiation and expansion stage; CONTAINS InterPro DOMAIN/s: DNA-binding, integrase-type (InterPro:IPR016177), P…		AT2G20880	loc_os04g44670
ERF	GRMZM2G466044	21.5516	28.9301	11.4035	11.6103	8.47429	2.27246	cluster4	green	RNA.regulation of transcription.AP2/EREBP, APETALA2/Ethylene-responsive element binding protein family	weakly similar to ( 129) AT4G17500 | Symbols: ATERF-1 | ATERF-1 (ETHYLENE RESPONSIVE ELEMENT BINDING FACTOR 1); DNA binding / transcription activator/ transcription factor | chr4:9759405-9760211 FORWARDweakly similar to ( 131) ERF2_NICSY Ethylene-responsive transcription factor 2 (Ethylene-responsive element-binding factor 2) (EREBP-2) (NsERF2) - Nicotiana sylvestris (Wood tobacco)moderately simi…	ethylene responsive element binding factor 1	ethylene responsive element binding factor 1 (ERF-1); CONTAINS InterPro DOMAIN/s: DNA-binding, integrase-type (InterPro:IPR016177), Pathogenesis-related transcriptional factor/ERF, DNA-binding (InterPro:IPR001471); BEST Arabidopsis thaliana protein match is: ethylene responsive element binding factor 2 (TAIR:AT5G47220.1); Has 5773 Blast hits to 5650 proteins in 248 species: Archae - 0; Bacteria -…		AT4G17500	loc_os02g43790
FAR1	GRMZM2G302323	16.4439	15.19	3.5358	4.03569	4.1896	1.94882	cluster4	yellow	signalling.light	moderately similar to ( 384) AT4G38180 | Symbols: FRS5 | FRS5 (FAR1-related sequence 5); zinc ion binding | chr4:17906702-17909404 REVERSEhighly similar to ( 593) loc_os03g50900 12003.m10075 protein transposon protein, putative, unclassified, expressed seq=cds; coord=4:30766516..30769790:-1; parent_gene=GRMZM2G302323	FAR1-related sequence 5	FAR1-related sequence 5 (FRS5); FUNCTIONS IN: zinc ion binding; INVOLVED IN: response to red or far red light; LOCATED IN: cellular_component unknown; EXPRESSED IN: 22 plant structures; EXPRESSED DURING: 13 growth stages; CONTAINS InterPro DOMAIN/s: MULE transposase, conserved domain (InterPro:IPR018289), Transcription factor, FAR1-related (InterPro:IPR004330), Zinc finger, PMZ-type (InterPro:IPR…		AT4G38180	loc_os03g50900
FAR1	GRMZM2G001663	93.3539	74.2761	28.3561	28.6956	29.0696	21.437	cluster4	yellow	signalling.light	weakly similar to ( 118) AT3G06250 | Symbols: FRS7 | FRS7 (FAR1-related sequence 7); zinc ion binding | chr3:1889771-1892065 REVERSEhighly similar to ( 688) loc_os03g15040 12003.m35127 protein FAR1 family protein, expressed seq=cds; coord=1:35734147..35739117:1; parent_gene=GRMZM2G001663	FAR1-related sequence 7	FAR1-related sequence 7 (FRS7); FUNCTIONS IN: zinc ion binding; INVOLVED IN: response to red or far red light; LOCATED IN: cellular_component unknown; EXPRESSED IN: 19 plant structures; EXPRESSED DURING: 8 growth stages; CONTAINS InterPro DOMAIN/s: MULE transposase, conserved domain (InterPro:IPR018289), Transcription factor, FAR1-related (InterPro:IPR004330), Zinc finger, PMZ-type (InterPro:IPR0…		AT3G06250	loc_os03g15040
G2-like	AC234155.1_FG002	21.4762	13.1888	3.41654	5.96721	1.79691	1.94882	cluster4	yellow	RNA.regulation of transcription.G2-like transcription factor family, GARP	moderately similar to ( 291) AT5G18240 | Symbols: MYR1 | MYR1 (MYb-related protein 1); transcription factor | chr5:6028617-6030573 REVERSEhighly similar to ( 613) loc_os05g40960 12005.m08272 protein MYR1, putative, expressed seq=cds; coord=8:119581337..119584279:-1; parent_gene=AC234155.1_FG002	myb-related protein 1	myb-related protein 1 (MYR1); FUNCTIONS IN: sequence-specific DNA binding transcription factor activity; INVOLVED IN: regulation of transcription; EXPRESSED IN: 21 plant structures; EXPRESSED DURING: 10 growth stages; CONTAINS InterPro DOMAIN/s: Homeodomain-like (InterPro:IPR009057), Myb, DNA-binding (InterPro:IPR014778), Myb-like DNA-binding domain, SHAQKYF class (InterPro:IPR006447), HTH transc…		AT5G18240	loc_os05g40960
G2-like	GRMZM2G124495	8.60074	13.6075	1.53636	5.35507	3.9132	4.87204	cluster4	yellow	RNA.regulation of transcription.G2-like transcription factor family, GARP	weakly similar to ( 196) AT5G06800 | Symbols: | myb family transcription factor | chr5:2103374-2105680 FORWARDmoderately similar to ( 399) loc_os04g56990 12004.m101684 protein transfactor, putative, expressed seq=cds; coord=10:147140446..147143263:-1; parent_gene=GRMZM2G124495	myb-like HTH transcriptional regulator family protein	myb-like HTH transcriptional regulator family protein; CONTAINS InterPro DOMAIN/s: Homeodomain-like (InterPro:IPR009057), Myb, DNA-binding (InterPro:IPR014778), Homeodomain-related (InterPro:IPR012287), Myb-like DNA-binding domain, SHAQKYF class (InterPro:IPR006447), HTH transcriptional regulator, Myb-type, DNA-binding (InterPro:IPR017930); BEST Arabidopsis thaliana protein match is: myb-like HTH…		AT5G06800	loc_os04g56990
G2-like	GRMZM2G060485	45.2919	35.9144	12.7462	44.9294	46.9361	60.0885	cluster4	green	RNA.regulation of transcription.ARR	weakly similar to ( 129) AT5G58080 | Symbols: ARR18 | ARR18 (ARABIDOPSIS RESPONSE REGULATOR 18); transcription factor/ two-component response regulator | chr5:23501785-23504099 REVERSEhighly similar to ( 567) loc_os02g08500 12002.m06196 protein two-component response regulator ARR12, putative, expressed seq=cds; coord=5:93237316..93240361:-1; parent_gene=GRMZM2G060485	response regulator 18	response regulator 18 (RR18); CONTAINS InterPro DOMAIN/s: Response regulator, plant B-type (InterPro:IPR017053), Myb-like DNA-binding domain, SHAQKYF class (InterPro:IPR006447), CheY-like (InterPro:IPR011006), Myb, DNA-binding (InterPro:IPR014778), Homeodomain-like (InterPro:IPR009057), Signal transduction response regulator, receiver domain (InterPro:IPR001789), HTH transcriptional regulator, My…		AT5G58080	loc_os02g08500
G2-like	GRMZM2G173882	62.4215	68.9643	45.9344	29.5274	75.8842	131.545	cluster4	green	RNA.regulation of transcription.G2-like transcription factor family, GARP	weakly similar to ( 156) AT2G03500 | Symbols: | myb family transcription factor | chr2:1059926-1062259 FORWARDmoderately similar to ( 367) loc_os07g02800 12007.m29048 protein myb-like DNA-binding domain, SHAQKYF class family protein, expressed seq=cds; coord=2:236187625..236189534:-1; parent_gene=GRMZM2G173882	Homeodomain-like superfamily protein	Homeodomain-like superfamily protein; CONTAINS InterPro DOMAIN/s: Homeodomain-like (InterPro:IPR009057), Myb, DNA-binding (InterPro:IPR014778), HTH transcriptional regulator, Myb-type, DNA-binding (InterPro:IPR017930), Myb-like DNA-binding domain, SHAQKYF class (InterPro:IPR006447), Homeodomain-related (InterPro:IPR012287); BEST Arabidopsis thaliana protein match is: myb-like transcription factor…		AT2G03500	loc_os07g02800
G2-like	GRMZM2G454449	38.0975	42.8751	24.4811	17.5876	11.607	23.873	cluster4	yellow	RNA.regulation of transcription.G2-like transcription factor family, GARP	very weakly similar to (94.0) AT2G40260 | Symbols: | myb family transcription factor | chr2:16816818-16818473 REVERSEmoderately similar to ( 211) loc_os06g45890 12006.m09117 protein myb-like DNA-binding domain, SHAQKYF class family protein, expressed seq=cds; coord=9:111251659..111253947:-1; parent_gene=GRMZM2G454449	Homeodomain-like superfamily protein	Homeodomain-like superfamily protein; CONTAINS InterPro DOMAIN/s: Homeodomain-like (InterPro:IPR009057), Myb, DNA-binding (InterPro:IPR014778), HTH transcriptional regulator, Myb-type, DNA-binding (InterPro:IPR017930), Myb-like DNA-binding domain, SHAQKYF class (InterPro:IPR006447), Homeodomain-related (InterPro:IPR012287); BEST Arabidopsis thaliana protein match is: myb-like HTH transcriptional …		AT2G40260	loc_os06g45890
G2-like	GRMZM2G171468	90.8176	103.529	120.658	37.5702	59.3089	427.115	cluster4	green	RNA.regulation of transcription.G2-like transcription factor family, GARP	weakly similar to ( 118) AT2G03500 | Symbols: | myb family transcription factor | chr2:1059926-1062259 FORWARDweakly similar to ( 140) loc_os03g55590 12003.m101597 protein DNA binding protein, putative, expressed seq=cds; coord=5:6140253..6142369:-1; parent_gene=GRMZM2G171468	Homeodomain-like superfamily protein	Homeodomain-like superfamily protein; CONTAINS InterPro DOMAIN/s: Homeodomain-like (InterPro:IPR009057), Myb, DNA-binding (InterPro:IPR014778), HTH transcriptional regulator, Myb-type, DNA-binding (InterPro:IPR017930), Myb-like DNA-binding domain, SHAQKYF class (InterPro:IPR006447), Homeodomain-related (InterPro:IPR012287); BEST Arabidopsis thaliana protein match is: myb-like transcription factor…		AT2G03500	loc_os03g55590
GATA	AC202864.3_FG002	7.41053	6.5111	0.446041	4.03953	3.54293	6.49605	cluster4	green	RNA.regulation of transcription.C2C2(Zn) GATA transcription factor family	weakly similar to ( 150) AT5G25830 | Symbols: | zinc finger (GATA type) family protein | chr5:9004398-9005502 REVERSEmoderately similar to ( 295) loc_os05g44400 12005.m08566 protein GATA transcription factor 13, putative, expressed seq=cds; coord=6:160545826..160547319:-1; parent_gene=AC202864.3_FG002	GATA transcription factor 12	GATA transcription factor 12 (GATA12); CONTAINS InterPro DOMAIN/s: Zinc finger, NHR/GATA-type (InterPro:IPR013088), Transcription factor, GATA, plant (InterPro:IPR016679), Zinc finger, GATA-type (InterPro:IPR000679); BEST Arabidopsis thaliana protein match is: GATA transcription factor 9 (TAIR:AT4G32890.1); Has 1807 Blast hits to 1807 proteins in 277 species: Archae - 0; Bacteria - 0; Metazoa - 7…		AT5G25830	loc_os05g44400
GATA	GRMZM2G140669	73.6323	53.9958	7.82738	7.25782	8.74054	37.5147	cluster4	green	RNA.regulation of transcription.C2C2(Zn) GATA transcription factor family	weakly similar to ( 140) AT5G66320 | Symbols: | zinc finger (GATA type) family protein | chr5:26496208-26497309 REVERSEweakly similar to ( 163) loc_os02g43150 12002.m100295 protein GATA zinc finger family protein, expressed seq=cds; coord=5:189973035..189975037:1; parent_gene=GRMZM2G140669	GATA transcription factor 5	GATA transcription factor 5 (GATA5); FUNCTIONS IN: sequence-specific DNA binding transcription factor activity; INVOLVED IN: regulation of transcription, DNA-dependent; EXPRESSED IN: 21 plant structures; EXPRESSED DURING: 13 growth stages; CONTAINS InterPro DOMAIN/s: Zinc finger, NHR/GATA-type (InterPro:IPR013088), Transcription factor, GATA, plant (InterPro:IPR016679), Zinc finger, GATA-type (In…		AT5G66320	loc_os02g43150
GATA	GRMZM2G404973	43.8336	41.1699	12.9088	17.5474	19.9836	21.1122	cluster4	yellow	RNA.regulation of transcription.C2C2(Zn) GATA transcription factor family	weakly similar to ( 140) AT5G66320 | Symbols: | zinc finger (GATA type) family protein | chr5:26496208-26497309 REVERSEweakly similar to ( 187) loc_os04g45650 12004.m35556 protein expressed protein seq=cds; coord=2:22069136..22071156:-1; parent_gene=GRMZM2G404973	GATA transcription factor 5	GATA transcription factor 5 (GATA5); FUNCTIONS IN: sequence-specific DNA binding transcription factor activity; INVOLVED IN: regulation of transcription, DNA-dependent; EXPRESSED IN: 21 plant structures; EXPRESSED DURING: 13 growth stages; CONTAINS InterPro DOMAIN/s: Zinc finger, NHR/GATA-type (InterPro:IPR013088), Transcription factor, GATA, plant (InterPro:IPR016679), Zinc finger, GATA-type (In…		AT5G66320	loc_os04g45650
GATA	GRMZM2G421212	67.3555	56.6112	15.6873	22.3574	32.8948	28.2578	cluster4	yellow	RNA.regulation of transcription.C2C2(Zn) GATA transcription factor family	moderately similar to ( 240) AT4G17570 | Symbols: | zinc finger (GATA type) family protein | chr4:9784329-9786974 REVERSEmoderately similar to ( 333) loc_os04g46020 12004.m35399 protein GATA transcription factor 29, putative, expressed seq=cds; coord=10:134094157..134098692:-1; parent_gene=GRMZM2G421212	GATA transcription factor 26	GATA transcription factor 26 (GATA26); FUNCTIONS IN: sequence-specific DNA binding transcription factor activity; INVOLVED IN: regulation of transcription, DNA-dependent; EXPRESSED IN: 21 plant structures; EXPRESSED DURING: 13 growth stages; CONTAINS InterPro DOMAIN/s: Zinc finger, GATA-type (InterPro:IPR000679); BEST Arabidopsis thaliana protein match is: GATA transcription factor 27 (TAIR:AT5G4…		AT4G17570	loc_os04g46020
GATA	GRMZM2G163200	379.558	216.411	25.4676	39.4121	36.2574	143.076	cluster4	green	RNA.regulation of transcription.C2C2(Zn) GATA transcription factor family	weakly similar to ( 132) AT3G54810 | Symbols: BME3-ZF, BME3 | zinc finger (GATA type) family protein | chr3:20296957-20298236 FORWARDmoderately similar to ( 202) loc_os02g56250 12002.m10648 protein GATA zinc finger family protein, expressed seq=cds; coord=5:214528773..214531988:1; parent_gene=GRMZM2G163200	Plant-specific GATA-type zinc finger transcription factor family protein	BLUE MICROPYLAR END 3 (BME3); CONTAINS InterPro DOMAIN/s: Zinc finger, NHR/GATA-type (InterPro:IPR013088), Transcription factor, GATA, plant (InterPro:IPR016679), Zinc finger, GATA-type (InterPro:IPR000679); BEST Arabidopsis thaliana protein match is: GATA transcription factor 11 (TAIR:AT1G08010.2); Has 1480 Blast hits to 1450 proteins in 168 species: Archae - 0; Bacteria - 0; Metazoa - 58; Fungi…		AT3G54810	loc_os02g56250
GATA	GRMZM2G379005	476.489	261.326	10.8087	44.935	29.2364	502.794	cluster4	green	RNA.regulation of transcription.C2C2(Zn) GATA transcription factor family	weakly similar to ( 134) AT3G54810 | Symbols: BME3-ZF, BME3 | zinc finger (GATA type) family protein | chr3:20296957-20298236 FORWARDmoderately similar to ( 305) loc_os02g56250 12002.m10648 protein GATA zinc finger family protein, expressed seq=cds; coord=4:172760261..172762119:-1; parent_gene=GRMZM2G379005	Plant-specific GATA-type zinc finger transcription factor family protein	BLUE MICROPYLAR END 3 (BME3); CONTAINS InterPro DOMAIN/s: Zinc finger, NHR/GATA-type (InterPro:IPR013088), Transcription factor, GATA, plant (InterPro:IPR016679), Zinc finger, GATA-type (InterPro:IPR000679); BEST Arabidopsis thaliana protein match is: GATA transcription factor 11 (TAIR:AT1G08010.2); Has 1480 Blast hits to 1450 proteins in 168 species: Archae - 0; Bacteria - 0; Metazoa - 58; Fungi…		AT3G54810	loc_os02g56250
GRAS	GRMZM2G313078	4.95026	10.2789	2.48884	2.8545	2.83456	3.89763	cluster4	yellow	RNA.regulation of transcription.GRAS transcription factor family	moderately similar to ( 280) AT3G49950 | Symbols: | scarecrow transcription factor family protein | chr3:18522570-18523802 FORWARDweakly similar to ( 126) CIGR2_ORYSA Chitin-inducible gibberellin-responsive protein 2 - Oryza sativa (Rice)highly similar to ( 577) loc_os05g42130 12005.m08386 protein protein MONOCULM 1, putative, expressed seq=cds; coord=6:156751833..156753511:1; parent_gene=GRMZM2G…	GRAS family transcription factor	GRAS family transcription factor; CONTAINS InterPro DOMAIN/s: Transcription factor GRAS (InterPro:IPR005202); BEST Arabidopsis thaliana protein match is: GRAS family transcription factor (TAIR:AT5G67411.1); Has 2188 Blast hits to 2164 proteins in 278 species: Archae - 0; Bacteria - 2; Metazoa - 0; Fungi - 0; Plants - 2186; Viruses - 0; Other Eukaryotes - 0 (source: NCBI BLink).		AT3G49950	loc_os05g42130
GRAS	GRMZM5G868355	22.8525	18.0648	3.36543	7.66089	6.38849	25.6594	cluster4	green	RNA.regulation of transcription.GRAS transcription factor family	moderately similar to ( 308) AT1G07530 | Symbols: SCL14, ATGRAS2, GRAS2 | SCL14 (SCARECROW-LIKE 14); transcription factor | chr1:2313828-2316137 REVERSEweakly similar to ( 169) CIGR2_ORYSA Chitin-inducible gibberellin-responsive protein 2 - Oryza sativa (Rice)moderately similar to ( 498) loc_os11g47870 12011.m08584 protein chitin-inducible gibberellin-responsive protein 2, putative, expressed seq…	SCARECROW-like 14	SCARECROW-like 14 (SCL14); CONTAINS InterPro DOMAIN/s: Transcription factor GRAS (InterPro:IPR005202); BEST Arabidopsis thaliana protein match is: GRAS family transcription factor (TAIR:AT2G29060.1); Has 2535 Blast hits to 2449 proteins in 301 species: Archae - 0; Bacteria - 12; Metazoa - 27; Fungi - 4; Plants - 2483; Viruses - 0; Other Eukaryotes - 9 (source: NCBI BLink).		AT1G07530	loc_os11g47870
GRAS	GRMZM2G163427	84.603	93.9183	20.5953	22.0931	19.8535	35.4035	cluster4	yellow	RNA.regulation of transcription.GRAS transcription factor family	moderately similar to ( 439) AT2G37650 | Symbols: | scarecrow-like transcription factor 9 (SCL9) | chr2:15792623-15794779 FORWARDweakly similar to ( 199) CIGR2_ORYSA Chitin-inducible gibberellin-responsive protein 2 - Oryza sativa (Rice)highly similar to ( 673) loc_os11g47870 12011.m08584 protein chitin-inducible gibberellin-responsive protein 2, putative, expressed seq=cds; coord=4:842617..84546…	GRAS family transcription factor	GRAS family transcription factor; CONTAINS InterPro DOMAIN/s: Transcription factor GRAS (InterPro:IPR005202); BEST Arabidopsis thaliana protein match is: SCARECROW-like 14 (TAIR:AT1G07530.1); Has 2417 Blast hits to 2350 proteins in 288 species: Archae - 0; Bacteria - 4; Metazoa - 2; Fungi - 0; Plants - 2410; Viruses - 0; Other Eukaryotes - 1 (source: NCBI BLink).		AT2G37650	loc_os11g47870
GRAS	GRMZM5G821439	131.119	88.5149	22.4274	34.2316	35.4197	249.448	cluster4	green	development.unspecified	moderately similar to ( 498) AT5G48150 | Symbols: PAT1 | PAT1 (phytochrome a signal transduction 1); signal transducer/ transcription factor | chr5:19522497-19524053 REVERSEhighly similar to ( 988) CIGR1_ORYSA Chitin-inducible gibberellin-responsive protein 1 - Oryza sativa (Rice)highly similar to ( 988) loc_os07g36170 12007.m079710 protein chitin-inducible gibberellin-responsive protein 1, putat…	GRAS family transcription factor	phytochrome a signal transduction 1 (PAT1); CONTAINS InterPro DOMAIN/s: Transcription factor GRAS (InterPro:IPR005202); BEST Arabidopsis thaliana protein match is: SCARECROW-like 21 (TAIR:AT2G04890.1); Has 35333 Blast hits to 34131 proteins in 2444 species: Archae - 798; Bacteria - 22429; Metazoa - 974; Fungi - 991; Plants - 531; Viruses - 0; Other Eukaryotes - 9610 (source: NCBI BLink).		AT5G48150	loc_os07g36170
GRF	GRMZM2G098594	15.0029	20.2308	1.5534	7.71107	8.81721	4.70964	cluster4	yellow	not assigned.unknown	seq=cds; coord=6:60195665..60196474:-1; parent_gene=GRMZM2G098594
HB-other	GRMZM2G021475	363.748	345.785	50.5744	87.4956	107.037	56.3532	cluster4	yellow	protein.postranslational modification	moderately similar to ( 385) AT3G03940 | Symbols: | protein kinase family protein | chr3:1014412-1018244 REVERSEmoderately similar to ( 447) loc_os01g62990 12001.m12417 protein pollen-specific kinase partner protein, putative, expressed seq=cds; coord=2:6057055..6062696:-1; parent_gene=GRMZM2G021475	Protein kinase family protein	Protein kinase family protein; FUNCTIONS IN: protein serine/threonine kinase activity, protein kinase activity, kinase activity, ATP binding; INVOLVED IN: protein amino acid phosphorylation; LOCATED IN: cellular_component unknown; EXPRESSED IN: cultured cell; CONTAINS InterPro DOMAIN/s: Protein kinase, ATP binding site (InterPro:IPR017441), Protein kinase, catalytic domain (InterPro:IPR000719), S…		AT3G03940	loc_os01g62990
HD-ZIP	GRMZM2G366130	21.6698	5.50302	1.22661	1.71166	1.56502	9.58167	cluster4	green	RNA.regulation of transcription.HB,Homeobox transcription factor family	weakly similar to ( 155) AT5G06710 | Symbols: HAT14 | HAT14 (HOMEOBOX FROM ARABIDOPSIS THALIANA); DNA binding / transcription factor | chr5:2069093-2070284 REVERSEweakly similar to ( 176) loc_os08g36220 12008.m07611 protein homeobox-leucine zipper protein HAT14, putative, expressed seq=cds; coord=2:185855731..185856935:1; parent_gene=GRMZM2G366130	homeobox from Arabidopsis thaliana	homeobox from Arabidopsis thaliana (HAT14); FUNCTIONS IN: DNA binding, sequence-specific DNA binding transcription factor activity; INVOLVED IN: regulation of transcription, DNA-dependent; LOCATED IN: nucleus; EXPRESSED IN: 18 plant structures; EXPRESSED DURING: 9 growth stages; BEST Arabidopsis thaliana protein match is: Homeobox-leucine zipper protein 4 (HB-4) / HD-ZIP protein (TAIR:AT4G17460.1…		AT5G06710	loc_os08g36220
HD-ZIP	GRMZM2G148074	32.3147	7.66708	1.51932	2.22627	1.31631	17.3769	cluster4	green	RNA.regulation of transcription.HB,Homeobox transcription factor family	weakly similar to ( 104) loc_os10g41230 12010.m06887 protein homeobox-leucine zipper protein HAT1, putative, expressed seq=cds; coord=1:93073019..93074211:1; parent_gene=GRMZM2G148074	#N/A	#N/A		AT1, puta	loc_os10g41230
HD-ZIP	GRMZM2G041127	48.4695	52.7021	18.7074	87.5986	104.356	119.69	cluster4	green	RNA.regulation of transcription.HB,Homeobox transcription factor family	weakly similar to ( 156) AT4G40060 | Symbols: ATHB16, ATHB-16 | ATHB16 (ARABIDOPSIS THALIANA HOMEOBOX PROTEIN 16); sequence-specific DNA binding / transcription activator/ transcription factor | chr4:18571682-18572774 REVERSEmoderately similar to ( 281) loc_os09g29460 12009.m06097 protein homeobox-leucine zipper protein ATHB-6, putative, expressed seq=cds; coord=2:188062288..188064431:1; parent_g…	homeobox protein 16	homeobox protein 16 (HB16); FUNCTIONS IN: sequence-specific DNA binding, transcription activator activity, sequence-specific DNA binding transcription factor activity; INVOLVED IN: in 6 processes; LOCATED IN: nucleus; EXPRESSED IN: 23 plant structures; EXPRESSED DURING: 13 growth stages; CONTAINS InterPro DOMAIN/s: Homeobox, conserved site (InterPro:IPR017970), Homeobox (InterPro:IPR001356), Home…		AT4G40060	loc_os09g29460
HSF	AC205471.4_FG003	27.4533	10.3769	1.493	3.21865	1.92014	98.2528	cluster4	green	stress.abiotic.heat	moderately similar to ( 247) AT4G18880 | Symbols: AT-HSFA4A, HSF A4A | AT-HSFA4A; DNA binding / transcription factor | chr4:10347769-10349051 REVERSEmoderately similar to ( 454) loc_os05g45410 12005.m08666 protein heat shock factor, putative, expressed seq=cds; coord=8:125180331..125182094:1; parent_gene=AC205471.4_FG003	heat shock transcription factor A4A	heat shock transcription factor A4A (HSF A4A); FUNCTIONS IN: DNA binding, sequence-specific DNA binding transcription factor activity; INVOLVED IN: response to chitin; LOCATED IN: nucleus; EXPRESSED IN: 23 plant structures; EXPRESSED DURING: 13 growth stages; CONTAINS InterPro DOMAIN/s: Winged helix-turn-helix transcription repressor DNA-binding (InterPro:IPR011991), Heat shock factor (HSF)-type,…		AT4G18880	loc_os05g45410
HSF	AC206165.3_FG007	8.93473	9.66221	4.56571	7.61032	4.62745	51.4812	cluster4	green	stress.abiotic.heat	moderately similar to ( 221) AT5G45710 | Symbols: AT-HSFA4C, RHA1, HSFA4C | RHA1 (ROOT HANDEDNESS 1); DNA binding / transcription factor | chr5:18541576-18542706 FORWARDmoderately similar to ( 425) loc_os05g45410 12005.m08666 protein heat shock factor, putative, expressed seq=cds; coord=6:159616925..159618583:-1; parent_gene=AC206165.3_FG007	winged-helix DNA-binding transcription factor family protein	ROOT HANDEDNESS 1 (RHA1); BEST Arabidopsis thaliana protein match is: heat shock transcription factor A4A (TAIR:AT4G18880.1); Has 35333 Blast hits to 34131 proteins in 2444 species: Archae - 798; Bacteria - 22429; Metazoa - 974; Fungi - 991; Plants - 531; Viruses - 0; Other Eukaryotes - 9610 (source: NCBI BLink).		AT5G45710	loc_os05g45410
HSF	GRMZM2G059851	41.057	39.0205	8.93627	19.5636	23.3367	21.2746	cluster4	yellow	stress.abiotic.heat	moderately similar to ( 422) loc_os02g32590 12002.m33703 protein heat shock factor protein 2, putative, expressed seq=cds; coord=5:168223064..168224943:-1; parent_gene=GRMZM2G059851					loc_os02g32590
HSF	GRMZM2G026742	73.836	41.3999	6.90897	10.6078	14.5966	14.2913	cluster4	yellow	stress.abiotic.heat	moderately similar to ( 220) AT4G17750 | Symbols: HSF1, HSFA1A, ATHSF1, ATHSFA1A | HSF1 (HEAT SHOCK FACTOR 1); DNA binding / protein binding / transcription factor | chr4:9869969-9871603 REVERSEmoderately similar to ( 485) loc_os03g12370 12003.m101251 protein heat shock factor protein HSF8, putative, expressed seq=cds; coord=9:145771180..145775633:-1; parent_gene=GRMZM2G026742	heat shock factor 1	heat shock factor 1 (HSF1); CONTAINS InterPro DOMAIN/s: Winged helix-turn-helix transcription repressor DNA-binding (InterPro:IPR011991), Heat shock factor (HSF)-type, DNA-binding (InterPro:IPR000232); BEST Arabidopsis thaliana protein match is: heat shock transcription factor A1D (TAIR:AT1G32330.1); Has 101009 Blast hits to 12266 proteins in 352 species: Archae - 60; Bacteria - 127; Metazoa - 15…		AT4G17750	loc_os03g12370
HSF	GRMZM2G139535	108.296	84.7831	3.415	9.18707	11.0068	60.4133	cluster4	green	stress.abiotic.heat	weakly similar to ( 173) AT4G36990 | Symbols: HSF4, HSFB1, AT-HSFB1, ATHSF4 | HSF4 (HEAT SHOCK FACTOR 4); DNA binding / transcription factor/ transcription repressor | chr4:17440660-17441706 FORWARDmoderately similar to ( 356) loc_os09g28354 12009.m05986 protein heat shock factor protein 4, putative, expressed seq=cds; coord=7:125861349..125865050:1; parent_gene=GRMZM2G139535	heat shock factor 4	heat shock factor 4 (HSF4); FUNCTIONS IN: transcription repressor activity, DNA binding, sequence-specific DNA binding transcription factor activity; INVOLVED IN: response to cyclopentenone, response to heat; LOCATED IN: nucleus; CONTAINS InterPro DOMAIN/s: Winged helix-turn-helix transcription repressor DNA-binding (InterPro:IPR011991), Heat shock factor (HSF)-type, DNA-binding (InterPro:IPR0002…		AT4G36990	loc_os09g28354
LBD	GRMZM2G060544	6.80281	3.54516	0	0.058054	0.0467644	5.35924	cluster4	green	RNA.regulation of transcription.AS2,Lateral Organ Boundaries Gene Family	weakly similar to ( 194) AT3G02550 | Symbols: LBD41 | LBD41 (LOB DOMAIN-CONTAINING PROTEIN 41) | chr3:536747-537650 REVERSEmoderately similar to ( 226) loc_os01g32770 12001.m09596 protein seed specific protein Bn15D17A, putative, expressed seq=cds; coord=1:72351668..72352962:-1; parent_gene=GRMZM2G060544	LOB domain-containing protein 41	LOB domain-containing protein 41 (LBD41); CONTAINS InterPro DOMAIN/s: Lateral organ boundaries, LOB (InterPro:IPR004883), Asymmetric leaves, AS2/LOB (InterPro:IPR017414); BEST Arabidopsis thaliana protein match is: LOB domain-containing protein 40 (TAIR:AT1G67100.1); Has 601 Blast hits to 600 proteins in 23 species: Archae - 0; Bacteria - 0; Metazoa - 0; Fungi - 0; Plants - 601; Viruses - 0; Othe…		AT3G02550	loc_os01g32770
LBD	GRMZM2G025989	9.37489	8.95555	0.411967	0.6546	0.946205	0.324803	cluster4	yellow	RNA.regulation of transcription.AS2,Lateral Organ Boundaries Gene Family	weakly similar to ( 149) AT2G30130 | Symbols: ASL5, LBD12, PCK1 | ASL5; DNA binding / protein binding | chr2:12868740-12869684 FORWARDweakly similar to ( 156) loc_os05g27980 12005.m07086 protein LOB domain protein 12, putative, expressed seq=cds; coord=4:183596885..183597900:-1; parent_gene=GRMZM2G025989	Lateral organ boundaries (LOB) domain family protein	ASL5; CONTAINS InterPro DOMAIN/s: Lateral organ boundaries, LOB (InterPro:IPR004883); BEST Arabidopsis thaliana protein match is: LOB domain-containing protein 11 (TAIR:AT2G28500.1); Has 1148 Blast hits to 1140 proteins in 32 species: Archae - 0; Bacteria - 0; Metazoa - 0; Fungi - 2; Plants - 1024; Viruses - 0; Other Eukaryotes - 122 (source: NCBI BLink).		AT2G30130	loc_os05g27980
LBD	GRMZM2G386674	9.69232	5.68889	0.429004	3.4086	2.29033	30.8562	cluster4	green	RNA.regulation of transcription.AS2,Lateral Organ Boundaries Gene Family	weakly similar to ( 160) AT3G02550 | Symbols: LBD41 | LBD41 (LOB DOMAIN-CONTAINING PROTEIN 41) | chr3:536747-537650 REVERSEmoderately similar to ( 220) loc_os01g32770 12001.m09596 protein seed specific protein Bn15D17A, putative, expressed seq=cds; coord=6:159117664..159118989:-1; parent_gene=GRMZM2G386674	LOB domain-containing protein 41	LOB domain-containing protein 41 (LBD41); CONTAINS InterPro DOMAIN/s: Lateral organ boundaries, LOB (InterPro:IPR004883), Asymmetric leaves, AS2/LOB (InterPro:IPR017414); BEST Arabidopsis thaliana protein match is: LOB domain-containing protein 40 (TAIR:AT1G67100.1); Has 601 Blast hits to 600 proteins in 23 species: Archae - 0; Bacteria - 0; Metazoa - 0; Fungi - 0; Plants - 601; Viruses - 0; Othe…		AT3G02550	loc_os01g32770
LBD	GRMZM2G044902	81.137	65.9922	48.4154	15.6748	14.6622	122.451	cluster4	green	not assigned.unknown	seq=cds; coord=1:77144829..77146171:-1; parent_gene=GRMZM2G044902
LBD	GRMZM2G177110	6.25533	6.47845	8.73804	2.06885	9.14222	63.0117	cluster4	green	RNA.regulation of transcription.AS2,Lateral Organ Boundaries Gene Family	weakly similar to ( 181) AT5G67420 | Symbols: LBD37 | LBD37 (LOB DOMAIN-CONTAINING PROTEIN 37) | chr5:26904576-26905415 REVERSEmoderately similar to ( 244) loc_os07g40000 12007.m08242 protein seed specific protein Bn15D17A, putative, expressed seq=cds; coord=2:208854344..208855480:1; parent_gene=GRMZM2G177110	LOB domain-containing protein 37	LOB domain-containing protein 37 (LBD37); CONTAINS InterPro DOMAIN/s: Lateral organ boundaries, LOB (InterPro:IPR004883); BEST Arabidopsis thaliana protein match is: LOB domain-containing protein 38 (TAIR:AT3G49940.1); Has 1807 Blast hits to 1807 proteins in 277 species: Archae - 0; Bacteria - 0; Metazoa - 736; Fungi - 347; Plants - 385; Viruses - 0; Other Eukaryotes - 339 (source: NCBI BLink).		AT5G67420	loc_os07g40000
MIKC_MADS	GRMZM2G171365	10.6517	29.0404	3.08047	7.42821	7.75351	6.98325	cluster4	yellow	RNA.regulation of transcription.MADS box transcription factor family	moderately similar to ( 223) AT2G45660 | Symbols: AGL20, SOC1 | AGL20 (AGAMOUS-LIKE 20); transcription factor | chr2:18807799-18810193 REVERSEmoderately similar to ( 333) MAD50_ORYSA MADS-box transcription factor 50 (OsMADS50) (Protein SUPPRESSOR OF CONSTANS OVEREXPRESSION 1-like) (OsSOC1) (Protein AGAMOUS-like 20) (RMADS208) - Oryza sativa (Rice)moderately similar to ( 261) loc_os10g39130 12010.…	AGAMOUS-like 20	AGAMOUS-like 20 (AGL20); FUNCTIONS IN: sequence-specific DNA binding transcription factor activity; INVOLVED IN: flower development, response to cold, positive regulation of flower development, maintenance of inflorescence meristem identity; LOCATED IN: nucleus; EXPRESSED IN: 22 plant structures; EXPRESSED DURING: 12 growth stages; CONTAINS InterPro DOMAIN/s: Transcription factor, MADS-box (Inter…		AT2G45660	loc_os10g39130
MIKC_MADS	GRMZM2G026223	68.9114	73.8126	21.0599	24.6405	26.8116	22.249	cluster4	yellow	RNA.regulation of transcription.MADS box transcription factor family	weakly similar to ( 187) AT2G45660 | Symbols: AGL20, SOC1 | AGL20 (AGAMOUS-LIKE 20); transcription factor | chr2:18807799-18810193 REVERSEmoderately similar to ( 246) MAD50_ORYSA MADS-box transcription factor 50 (OsMADS50) (Protein SUPPRESSOR OF CONSTANS OVEREXPRESSION 1-like) (OsSOC1) (Protein AGAMOUS-like 20) (RMADS208) - Oryza sativa (Rice)moderately similar to ( 209) loc_os10g39130 12010.m219…	AGAMOUS-like 20	AGAMOUS-like 20 (AGL20); FUNCTIONS IN: sequence-specific DNA binding transcription factor activity; INVOLVED IN: flower development, response to cold, positive regulation of flower development, maintenance of inflorescence meristem identity; LOCATED IN: nucleus; EXPRESSED IN: 22 plant structures; EXPRESSED DURING: 12 growth stages; CONTAINS InterPro DOMAIN/s: Transcription factor, MADS-box (Inter…		AT2G45660	loc_os10g39130
MIKC_MADS	GRMZM2G070034	189.424	137.756	65.0397	49.6894	52.8081	50.182	cluster4	yellow	RNA.regulation of transcription.MADS box transcription factor family	moderately similar to ( 206) AT2G45660 | Symbols: AGL20, SOC1 | AGL20 (AGAMOUS-LIKE 20); transcription factor | chr2:18807799-18810193 REVERSEmoderately similar to ( 296) MAD56_ORYSA MADS-box transcription factor 56 (OsMADS56) (FDRMADS8) (RMADS214) - Oryza sativa (Rice)moderately similar to ( 296) loc_os10g39130 12010.m21952 protein MADS-box transcription factor 56, putative, expressed seq=cds; c…	AGAMOUS-like 20	AGAMOUS-like 20 (AGL20); FUNCTIONS IN: sequence-specific DNA binding transcription factor activity; INVOLVED IN: flower development, response to cold, positive regulation of flower development, maintenance of inflorescence meristem identity; LOCATED IN: nucleus; EXPRESSED IN: 22 plant structures; EXPRESSED DURING: 12 growth stages; CONTAINS InterPro DOMAIN/s: Transcription factor, MADS-box (Inter…		AT2G45660	loc_os10g39130
MYB	GRMZM2G127857	2.74831	2.45518	0	0	0	2.92322	cluster4	green	RNA.regulation of transcription.MYB domain transcription factor family	moderately similar to ( 228) AT3G23250 | Symbols: MYB15, ATY19, ATMYB15 | MYB15 (MYB DOMAIN PROTEIN 15); DNA binding / transcription factor | chr3:8309742-8310624 FORWARDmoderately similar to ( 234) MYB4_ORYSA Myb-related protein Myb4 (OsMyb4) (Transcription factor RLTR1) - Oryza sativa (Rice)moderately similar to ( 304) loc_os02g41510 12002.m09187 protein myb-related protein Myb4, putative, expr…	myb domain protein 15	myb domain protein 15 (MYB15); CONTAINS InterPro DOMAIN/s: SANT, DNA-binding (InterPro:IPR001005), Homeodomain-like (InterPro:IPR009057), Myb, DNA-binding (InterPro:IPR014778), HTH transcriptional regulator, Myb-type, DNA-binding (InterPro:IPR017930), Homeodomain-related (InterPro:IPR012287), Myb transcription factor (InterPro:IPR015495); BEST Arabidopsis thaliana protein match is: myb domain pro…		AT3G23250	loc_os02g41510
MYB	GRMZM2G095904	12.7516	8.31663	0.411967	0.1201	0.108459	26.9586	cluster4	green	RNA.regulation of transcription.MYB domain transcription factor family	moderately similar to ( 232) AT3G23250 | Symbols: MYB15, ATY19, ATMYB15 | MYB15 (MYB DOMAIN PROTEIN 15); DNA binding / transcription factor | chr3:8309742-8310624 FORWARDmoderately similar to ( 285) MYB4_ORYSA Myb-related protein Myb4 (OsMyb4) (Transcription factor RLTR1) - Oryza sativa (Rice)moderately similar to ( 322) loc_os02g41510 12002.m09187 protein myb-related protein Myb4, putative, expr…	myb domain protein 15	myb domain protein 15 (MYB15); CONTAINS InterPro DOMAIN/s: SANT, DNA-binding (InterPro:IPR001005), Homeodomain-like (InterPro:IPR009057), Myb, DNA-binding (InterPro:IPR014778), HTH transcriptional regulator, Myb-type, DNA-binding (InterPro:IPR017930), Homeodomain-related (InterPro:IPR012287), Myb transcription factor (InterPro:IPR015495); BEST Arabidopsis thaliana protein match is: myb domain pro…		AT3G23250	loc_os02g41510
MYB	GRMZM2G431156	14.0183	3.54411	0.39493	1.05417	0.108459	48.2332	cluster4	green	RNA.regulation of transcription.MYB domain transcription factor family	moderately similar to ( 234) AT4G38620 | Symbols: ATMYB4, MYB4 | MYB4; DNA binding / transcription factor | chr4:18053866-18054876 FORWARDmoderately similar to ( 233) MYB38_MAIZE Myb-related protein Zm38 - Zea mays (Maize)moderately similar to ( 245) loc_os05g35500 12005.m07780 protein mybHv5, putative, expressed seq=cds; coord=8:101774563..101775500:-1; parent_gene=GRMZM2G431156	myb domain protein 4	myb domain protein 4 (MYB4); CONTAINS InterPro DOMAIN/s: SANT, DNA-binding (InterPro:IPR001005), Homeodomain-like (InterPro:IPR009057), Myb, DNA-binding (InterPro:IPR014778), HTH transcriptional regulator, Myb-type, DNA-binding (InterPro:IPR017930), Homeodomain-related (InterPro:IPR012287), Myb transcription factor (InterPro:IPR015495); BEST Arabidopsis thaliana protein match is: myb domain prote…		AT4G38620	loc_os05g35500
MYB	GRMZM2G006352	3.10526	4.43522	0.634988	1.53742	1.5462	12.1801	cluster4	green	RNA.regulation of transcription.MYB domain transcription factor family	moderately similar to ( 214) AT3G49690 | Symbols: RAX3, MYB84, ATMYB84 | MYB84 (MYB DOMAIN PROTEIN 84); DNA binding / transcription factor | chr3:18427941-18429100 FORWARDweakly similar to ( 167) MYB4_ORYSA Myb-related protein Myb4 (OsMyb4) (Transcription factor RLTR1) - Oryza sativa (Rice)moderately similar to ( 309) loc_os01g49160 12001.m11104 protein myb-like DNA-binding domain containing prot…	myb domain protein 84	myb domain protein 84 (MYB84); CONTAINS InterPro DOMAIN/s: SANT, DNA-binding (InterPro:IPR001005), Homeodomain-like (InterPro:IPR009057), Myb, DNA-binding (InterPro:IPR014778), HTH transcriptional regulator, Myb-type, DNA-binding (InterPro:IPR017930), Homeodomain-related (InterPro:IPR012287), Myb transcription factor (InterPro:IPR015495); BEST Arabidopsis thaliana protein match is: myb domain pro…		AT3G49690	loc_os01g49160
MYB	GRMZM2G131442	19.0891	27.3475	2.58331	4.87303	2.97084	18.1889	cluster4	green	RNA.regulation of transcription.MYB domain transcription factor family	moderately similar to ( 244) AT5G49620 | Symbols: AtMYB78 | AtMYB78 (myb domain protein 78); DNA binding / transcription factor | chr5:20137491-20139384 REVERSEweakly similar to ( 154) MYBA2_ORYSA Myb-related protein MYBAS2 - Oryza sativa (Rice)moderately similar to ( 276) loc_os11g45740 12011.m08406 protein DNA binding protein, putative, expressed seq=cds; coord=4:2044765..2047253:1; parent_gene…	myb domain protein 78	myb domain protein 78 (MYB78); CONTAINS InterPro DOMAIN/s: SANT, DNA-binding (InterPro:IPR001005), Homeodomain-like (InterPro:IPR009057), Myb, DNA-binding (InterPro:IPR014778), Myb transcription factor (InterPro:IPR015495), Homeodomain-related (InterPro:IPR012287), HTH transcriptional regulator, Myb-type, DNA-binding (InterPro:IPR017930); BEST Arabidopsis thaliana protein match is: myb domain pro…		AT5G49620	loc_os11g45740
MYB	GRMZM5G803308	16.4853	11.5779	6.09279	6.21626	4.98878	122.938	cluster4	green	RNA.regulation of transcription.MYB domain transcription factor family	weakly similar to ( 184) AT5G67300 | Symbols: ATMYBR1, ATMYB44, MYBR1 | MYBR1 (MYB DOMAIN PROTEIN R1); DNA binding / transcription factor | chr5:26854109-26855026 FORWARDweakly similar to ( 120) MYB4_ORYSA Myb-related protein Myb4 (OsMyb4) (Transcription factor RLTR1) - Oryza sativa (Rice)moderately similar to ( 325) loc_os06g43090 12006.m08839 protein MYB transcription factor TaMYB1, putative, e…	myb domain protein r1	myb domain protein r1 (MYBR1); CONTAINS InterPro DOMAIN/s: SANT, DNA-binding (InterPro:IPR001005), Homeodomain-like (InterPro:IPR009057), Myb, DNA-binding (InterPro:IPR014778), HTH transcriptional regulator, Myb-type, DNA-binding (InterPro:IPR017930), Homeodomain-related (InterPro:IPR012287), Myb transcription factor (InterPro:IPR015495); BEST Arabidopsis thaliana protein match is: myb domain pro…		AT5G67300	loc_os06g43090
MYB	GRMZM2G078820	10.1686	12.0897	9.6038	13.3208	5.30605	65.1229	cluster4	green	RNA.regulation of transcription.MYB domain transcription factor family	weakly similar to ( 155) AT5G67300 | Symbols: ATMYBR1, ATMYB44, MYBR1 | MYBR1 (MYB DOMAIN PROTEIN R1); DNA binding / transcription factor | chr5:26854109-26855026 FORWARDvery weakly similar to ( 100) MYB4_ORYSA Myb-related protein Myb4 (OsMyb4) (Transcription factor RLTR1) - Oryza sativa (Rice)weakly similar to ( 190) loc_os02g09480 12002.m06245 protein MYB transcription factor TaMYB1, putative, …	myb domain protein r1	myb domain protein r1 (MYBR1); CONTAINS InterPro DOMAIN/s: SANT, DNA-binding (InterPro:IPR001005), Homeodomain-like (InterPro:IPR009057), Myb, DNA-binding (InterPro:IPR014778), HTH transcriptional regulator, Myb-type, DNA-binding (InterPro:IPR017930), Homeodomain-related (InterPro:IPR012287), Myb transcription factor (InterPro:IPR015495); BEST Arabidopsis thaliana protein match is: myb domain pro…		AT5G67300	loc_os02g09480
MYB	GRMZM2G160838	29.0935	17.4945	0.858009	2.76872	3.81946	24.1978	cluster4	green	RNA.regulation of transcription.MYB domain transcription factor family	moderately similar to ( 255) AT4G38620 | Symbols: ATMYB4, MYB4 | MYB4; DNA binding / transcription factor | chr4:18053866-18054876 FORWARDmoderately similar to ( 263) MYB38_MAIZE Myb-related protein Zm38 - Zea mays (Maize)moderately similar to ( 356) loc_os01g65370 12001.m12650 protein transcription repressor MYB4, putative seq=cds; coord=3:173520271..173521619:-1; parent_gene=GRMZM2G160838	myb domain protein 4	myb domain protein 4 (MYB4); CONTAINS InterPro DOMAIN/s: SANT, DNA-binding (InterPro:IPR001005), Homeodomain-like (InterPro:IPR009057), Myb, DNA-binding (InterPro:IPR014778), HTH transcriptional regulator, Myb-type, DNA-binding (InterPro:IPR017930), Homeodomain-related (InterPro:IPR012287), Myb transcription factor (InterPro:IPR015495); BEST Arabidopsis thaliana protein match is: myb domain prote…		AT4G38620	loc_os01g65370
MYB	GRMZM2G405094	14.6426	8.99016	0.411967	2.09936	2.61567	41.2499	cluster4	green	RNA.regulation of transcription.MYB domain transcription factor family	moderately similar to ( 266) AT4G38620 | Symbols: ATMYB4, MYB4 | MYB4; DNA binding / transcription factor | chr4:18053866-18054876 FORWARDmoderately similar to ( 273) MYB38_MAIZE Myb-related protein Zm38 - Zea mays (Maize)moderately similar to ( 325) loc_os01g65370 12001.m12650 protein transcription repressor MYB4, putative seq=cds; coord=8:165875616..165876842:-1; parent_gene=GRMZM2G405094	myb domain protein 4	myb domain protein 4 (MYB4); CONTAINS InterPro DOMAIN/s: SANT, DNA-binding (InterPro:IPR001005), Homeodomain-like (InterPro:IPR009057), Myb, DNA-binding (InterPro:IPR014778), HTH transcriptional regulator, Myb-type, DNA-binding (InterPro:IPR017930), Homeodomain-related (InterPro:IPR012287), Myb transcription factor (InterPro:IPR015495); BEST Arabidopsis thaliana protein match is: myb domain prote…		AT4G38620	loc_os01g65370
MYB	GRMZM2G056986	26.9574	63.8705	9.05399	44.551	40.1481	72.431	cluster4	green	RNA.regulation of transcription.MYB-related transcription factor family	moderately similar to ( 213) AT2G38090 | Symbols: | myb family transcription factor | chr2:15945278-15946775 FORWARDmoderately similar to ( 261) loc_os01g63460 12001.m12462 protein MYB transcription factor, putative, expressed seq=cds; coord=8:167454661..167455894:1; parent_gene=GRMZM2G056986	Duplicated homeodomain-like superfamily protein	Duplicated homeodomain-like superfamily protein; CONTAINS InterPro DOMAIN/s: Molecular chaperone, heat shock protein, Hsp40, DnaJ (InterPro:IPR015609), SANT, eukarya (InterPro:IPR017884), Myb-like DNA-binding domain, SHAQKYF class (InterPro:IPR006447), SANT, DNA-binding (InterPro:IPR001005), Homeodomain-like (InterPro:IPR009057), Myb, DNA-binding (InterPro:IPR014778), Homeodomain-related (InterPr…		AT2G38090	loc_os01g63460
MYB	GRMZM2G048295	36.8467	36.5106	6.22287	19.6686	14.006	159.965	cluster4	green	not assigned.unknown	seq=cds; coord=2:29542688..29543693:-1; parent_gene=GRMZM2G048295
MYB	GRMZM5G870592	11.5396	15.6071	12.4056	11.1053	10.7185	4.38261	cluster4	yellow	RNA.regulation of transcription.MYB domain transcription factor family	weakly similar to ( 197) AT4G18770 | Symbols: MYB98, AtMYB98 | MYB98 (myb domain protein 98); DNA binding / transcription factor | chr4:10311068-10312557 FORWARDweakly similar to ( 109) ODO1_PETHY ODORANT1 protein (MYB-like protein ODO1) - Petunia hybrida (Petunia)moderately similar to ( 303) loc_os06g06740 12006.m05399 protein myb protein, putative, expressed seq=cds; coord=1:288471237..28847476…	myb domain protein 98	myb domain protein 98 (MYB98); CONTAINS InterPro DOMAIN/s: SANT, DNA-binding (InterPro:IPR001005), Homeodomain-like (InterPro:IPR009057), Myb, DNA-binding (InterPro:IPR014778), HTH transcriptional regulator, Myb-type, DNA-binding (InterPro:IPR017930), Homeodomain-related (InterPro:IPR012287), Myb transcription factor (InterPro:IPR015495); BEST Arabidopsis thaliana protein match is: myb domain pro…		AT4G18770	loc_os06g06740
MYB	AC206901.3_FG005	15.1878	13.577	6.68194	5.79589	5.78851	6.97971	cluster4	green	RNA.regulation of transcription.MYB domain transcription factor family	moderately similar to ( 230) AT3G23250 | Symbols: MYB15, ATY19, ATMYB15 | MYB15 (MYB DOMAIN PROTEIN 15); DNA binding / transcription factor | chr3:8309742-8310624 FORWARDmoderately similar to ( 237) MYB4_ORYSA Myb-related protein Myb4 (OsMyb4) (Transcription factor RLTR1) - Oryza sativa (Rice)moderately similar to ( 237) loc_os04g43680 12004.m09327 protein myb-related protein Myb4, putative, expr…	myb domain protein 15	myb domain protein 15 (MYB15); CONTAINS InterPro DOMAIN/s: SANT, DNA-binding (InterPro:IPR001005), Homeodomain-like (InterPro:IPR009057), Myb, DNA-binding (InterPro:IPR014778), HTH transcriptional regulator, Myb-type, DNA-binding (InterPro:IPR017930), Homeodomain-related (InterPro:IPR012287), Myb transcription factor (InterPro:IPR015495); BEST Arabidopsis thaliana protein match is: myb domain pro…		AT3G23250	loc_os04g43680
MYB_related	GRMZM2G115070	4.47057	2.22379	0	1.05025	0	3.73523	cluster4	green	RNA.regulation of transcription.MYB-related transcription factor family	very weakly similar to ( 100) AT3G09600 | Symbols: | myb family transcription factor | chr3:2946459-2948200 FORWARDweakly similar to ( 126) loc_os05g07010 12005.m05227 protein myb-like DNA-binding domain containing protein, expressed seq=cds; coord=1:300799980..300800880:1; parent_gene=GRMZM2G115070	Homeodomain-like superfamily protein	Homeodomain-like superfamily protein; FUNCTIONS IN: DNA binding, sequence-specific DNA binding transcription factor activity; INVOLVED IN: in 9 processes; LOCATED IN: chloroplast; EXPRESSED IN: 22 plant structures; EXPRESSED DURING: 13 growth stages; CONTAINS InterPro DOMAIN/s: SANT, DNA-binding (InterPro:IPR001005), Homeodomain-like (InterPro:IPR009057), Myb, DNA-binding (InterPro:IPR014778), HT…		AT3G09600	loc_os05g07010
MYB_related	GRMZM2G421256	3.9035	4.51288	0.411967	0.542375	1.6715	1.78641	cluster4	yellow	RNA.regulation of transcription.MYB-related transcription factor family	weakly similar to ( 122) loc_os04g49450 12004.m35436 protein expressed protein seq=cds; coord=2:14716173..14717482:-1; parent_gene=GRMZM2G421256					loc_os04g49450
MYB_related	GRMZM2G176568	6.98354	6.7875	0.935445	1.23137	1.57995	1.62401	cluster4	yellow	RNA.regulation of transcription.MYB-related transcription factor family	weakly similar to ( 143) AT5G58900 | Symbols: | myb family transcription factor | chr5:23783275-23784667 REVERSEweakly similar to ( 159) loc_os01g04930 12001.m07127 protein MYB-like transcription factor DIVARICATA, putative, expressed seq=cds; coord=8:13790035..13790848:-1; parent_gene=GRMZM2G176568	Homeodomain-like transcriptional regulator	Homeodomain-like transcriptional regulator; FUNCTIONS IN: DNA binding, sequence-specific DNA binding transcription factor activity; INVOLVED IN: regulation of transcription; EXPRESSED IN: 20 plant structures; EXPRESSED DURING: 11 growth stages; CONTAINS InterPro DOMAIN/s: Molecular chaperone, heat shock protein, Hsp40, DnaJ (InterPro:IPR015609), SANT, eukarya (InterPro:IPR017884), Myb-like DNA-bi…		AT5G58900	loc_os01g04930
MYB_related	GRMZM2G143640	2.39135	2.1193	0	0.476446	0.880432	19.0009	cluster4	green	RNA.regulation of transcription.MYB-related transcription factor family	weakly similar to ( 148) AT5G58900 | Symbols: | myb family transcription factor | chr5:23783275-23784667 REVERSEmoderately similar to ( 231) loc_os01g64360 12001.m12550 protein DNA binding protein, putative, expressed seq=cds; coord=8:166652268..166653690:-1; parent_gene=GRMZM2G143640	Homeodomain-like transcriptional regulator	Homeodomain-like transcriptional regulator; FUNCTIONS IN: DNA binding, sequence-specific DNA binding transcription factor activity; INVOLVED IN: regulation of transcription; EXPRESSED IN: 20 plant structures; EXPRESSED DURING: 11 growth stages; CONTAINS InterPro DOMAIN/s: Molecular chaperone, heat shock protein, Hsp40, DnaJ (InterPro:IPR015609), SANT, eukarya (InterPro:IPR017884), Myb-like DNA-bi…		AT5G58900	loc_os01g64360
MYB_related	GRMZM2G022499	33.0298	24.7795	2.05984	6.2668	6.65002	6.65845	cluster4	yellow	RNA.regulation of transcription.Bromodomain proteins	weakly similar to ( 128) AT2G44430 | Symbols: | DNA-binding bromodomain-containing protein | chr2:18333603-18336165 FORWARDmoderately similar to ( 353) loc_os08g39980 12008.m07978 protein DNA binding protein, putative, expressed seq=cds; coord=1:188457694..188461344:-1; parent_gene=GRMZM2G022499	DNA-binding bromodomain-containing protein	DNA-binding bromodomain-containing protein; FUNCTIONS IN: DNA binding; EXPRESSED IN: stem, male gametophyte, flower, carpel; EXPRESSED DURING: 4 anthesis, petal differentiation and expansion stage; CONTAINS InterPro DOMAIN/s: SANT, DNA-binding (InterPro:IPR001005), Homeodomain-like (InterPro:IPR009057), Myb, DNA-binding (InterPro:IPR014778), Bromodomain (InterPro:IPR001487), MYB-like (InterPro:IP…		AT2G44430	loc_os08g39980
MYB_related	GRMZM2G175265	367.947	233.391	276.512	60.1158	98.8876	141.452	cluster4	yellow	RNA.regulation of transcription.MYB-related transcription factor family	weakly similar to ( 130) AT2G46830 | Symbols: CCA1 | CCA1 (CIRCADIAN CLOCK ASSOCIATED 1); DNA binding / transcription activator/ transcription factor/ transcription repressor | chr2:19246896-19248717 FORWARDweakly similar to ( 142) loc_os08g06110 12008.m080033 protein LHY protein, putative, expressed seq=cds; coord=10:78342956..78344615:-1; parent_gene=GRMZM2G175265	circadian clock associated 1	circadian clock associated 1 (CCA1); BEST Arabidopsis thaliana protein match is: Homeodomain-like superfamily protein (TAIR:AT1G01060.3); Has 2694 Blast hits to 869 proteins in 218 species: Archae - 5; Bacteria - 81; Metazoa - 344; Fungi - 210; Plants - 198; Viruses - 7; Other Eukaryotes - 1849 (source: NCBI BLink).		AT2G46830	loc_os08g06110
MYB_related	GRMZM2G103783	84.1591	86.9893	26.479	48.2901	55.8085	85.5855	cluster4	green	RNA.regulation of transcription.Bromodomain proteins	weakly similar to ( 114) AT2G44430 | Symbols: | DNA-binding bromodomain-containing protein | chr2:18333603-18336165 FORWARDmoderately similar to ( 384) loc_os09g31454 12009.m06264 protein myb-like DNA-binding domain containing protein, expressed seq=cds; coord=7:133369333..133372849:-1; parent_gene=GRMZM2G103783	DNA-binding bromodomain-containing protein	DNA-binding bromodomain-containing protein; FUNCTIONS IN: DNA binding; EXPRESSED IN: stem, male gametophyte, flower, carpel; EXPRESSED DURING: 4 anthesis, petal differentiation and expansion stage; CONTAINS InterPro DOMAIN/s: SANT, DNA-binding (InterPro:IPR001005), Homeodomain-like (InterPro:IPR009057), Myb, DNA-binding (InterPro:IPR014778), Bromodomain (InterPro:IPR001487), MYB-like (InterPro:IP…		AT2G44430	loc_os09g31454
MYB_related	GRMZM2G034110	256.154	176.805	118.28	76.7678	93.3363	269.424	cluster4	green	RNA.regulation of transcription.MYB-related transcription factor family	moderately similar to ( 300) AT5G47390 | Symbols: | myb family transcription factor | chr5:19227001-19228546 FORWARDmoderately similar to ( 467) loc_os10g41200 12010.m21804 protein ZmMybst1, putative, expressed seq=cds; coord=9:115490345..115493761:1; parent_gene=GRMZM2G034110	myb-like transcription factor family protein	myb-like transcription factor family protein; CONTAINS InterPro DOMAIN/s: SANT, DNA-binding (InterPro:IPR001005), Homeodomain-like (InterPro:IPR009057), Myb, DNA-binding (InterPro:IPR014778), Zinc finger, CCHC-type (InterPro:IPR001878), HTH transcriptional regulator, Myb-type, DNA-binding (InterPro:IPR017930), Myb-like DNA-binding domain, SHAQKYF class (InterPro:IPR006447); BEST Arabidopsis thali…		AT5G47390	loc_os10g41200
MYB_related	GRMZM2G447745	208.119	214.686	75.8701	118.662	129.914	88.0215	cluster4	yellow	RNA.regulation of transcription.MYB domain transcription factor family	weakly similar to ( 200) loc_os05g03550 12005.m04889 protein myb-like DNA-binding domain containing protein, expressed seq=cds; coord=6:26908428..26910176:1; parent_gene=GRMZM2G447745					loc_os05g03550
NAC	GRMZM2G336533	0.300457	1.17035	0.478518	33.2923	0.973913	1.93801	cluster4	green	development.unspecified	moderately similar to ( 213) AT1G01720 | Symbols: ATAF1, ANAC002 | ATAF1; transcription activator/ transcription factor | chr1:268471-269514 FORWARDmoderately similar to ( 228) NAC68_ORYSA NAC domain-containing protein 68 (ONAC068) - Oryza sativa (Rice)moderately similar to ( 257) loc_os03g60080 12003.m10901 protein NAC domain-containing protein 67, putative, expressed seq=cds; coord=5:2887154..2…	NAC (No Apical Meristem) domain transcriptional regulator superfamily protein	ATAF1; CONTAINS InterPro DOMAIN/s: No apical meristem (NAM) protein (InterPro:IPR003441); BEST Arabidopsis thaliana protein match is: NAC domain containing protein 32 (TAIR:AT1G77450.1); Has 3043 Blast hits to 3037 proteins in 75 species: Archae - 0; Bacteria - 0; Metazoa - 0; Fungi - 0; Plants - 3043; Viruses - 0; Other Eukaryotes - 0 (source: NCBI BLink).		AT1G01720	loc_os03g60080
NAC	GRMZM2G038073	0.11151	0.848433	0.542208	6.17125	0.486956	48.0993	cluster4	green	development.unspecified	moderately similar to ( 239) AT3G01600 | Symbols: anac044 | anac044 (Arabidopsis NAC domain containing protein 44); transcription factor | chr3:229365-231105 FORWARDhighly similar to ( 504) loc_os02g38130 12002.m08901 protein ANAC044, putative, expressed seq=cds; coord=5:180370272..180373773:-1; parent_gene=GRMZM2G038073	NAC domain containing protein 44	NAC domain containing protein 44 (NAC044); FUNCTIONS IN: sequence-specific DNA binding transcription factor activity; INVOLVED IN: multicellular organismal development, regulation of transcription; CONTAINS InterPro DOMAIN/s: No apical meristem (NAM) protein (InterPro:IPR003441); BEST Arabidopsis thaliana protein match is: NAC domain containing protein 85 (TAIR:AT5G14490.1); Has 1967 Blast hits t…		AT3G01600	loc_os02g38130
NAC	GRMZM2G074358	278.233	260.805	58.0935	58.4964	24.1059	65.9349	cluster4	yellow	RNA.regulation of transcription.NAC domain transcription factor family	moderately similar to ( 227) AT2G17040 | Symbols: anac036 | anac036 (Arabidopsis NAC domain containing protein 36); transcription factor | chr2:7407123-7408120 FORWARDweakly similar to ( 147) NAC67_ORYSA NAC domain-containing protein 67 (ONAC067) - Oryza sativa (Rice)moderately similar to ( 349) loc_os06g51070 12006.m09630 protein NAC domain-containing protein 68, putative, expressed seq=cds; coo…	NAC domain containing protein 36	NAC domain containing protein 36 (NAC036); CONTAINS InterPro DOMAIN/s: No apical meristem (NAM) protein (InterPro:IPR003441); BEST Arabidopsis thaliana protein match is: NAC domain containing protein 35 (TAIR:AT2G02450.2); Has 2865 Blast hits to 2857 proteins in 76 species: Archae - 0; Bacteria - 2; Metazoa - 0; Fungi - 0; Plants - 2863; Viruses - 0; Other Eukaryotes - 0 (source: NCBI BLink).		AT2G17040	loc_os06g51070
NAC	GRMZM2G181605	1.26998	7.67636	13.9191	76.9782	13.7971	8.43544	cluster4	green	development.unspecified	moderately similar to ( 241) AT5G07680 | Symbols: ANAC080 | ANAC080 (ARABIDOPSIS NAC DOMAIN CONTAINING PROTEIN 80); transcription factor | chr5:2436134-2437322 FORWARDmoderately similar to ( 230) NAC77_ORYSA NAC domain-containing protein 77 (ONAC077) (ONAC300) - Oryza sativa (Rice)moderately similar to ( 298) loc_os07g48550 12007.m09066 protein NAC domain-containing protein 21/22, putative, expre…	NAC domain containing protein 80	NAC domain containing protein 80 (NAC080); FUNCTIONS IN: sequence-specific DNA binding transcription factor activity; INVOLVED IN: multicellular organismal development, regulation of transcription; LOCATED IN: cellular_component unknown; EXPRESSED IN: 12 plant structures; EXPRESSED DURING: LP.04 four leaves visible, 4 anthesis, C globular stage, petal differentiation and expansion stage; CONTAINS…		AT5G07680	loc_os07g48550
NAC	GRMZM2G068973	1.75938	8.8285	9.21842	109.621	2.5971	23.4436	cluster4	green	RNA.regulation of transcription.NAC domain transcription factor family	weakly similar to ( 170) NAC68_ORYSA NAC domain-containing protein 68 (ONAC068) - Oryza sativa (Rice)weakly similar to ( 170) loc_os01g60020 12001.m12134 protein NAC domain-containing protein 68, putative, expressed seq=cds; coord=8:170863282..170864431:1; parent_gene=GRMZM2G068973					loc_os01g60020
NAC	GRMZM2G031001	8.81547	17.4164	20.5572	144.212	13.6348	21.5418	cluster4	green	RNA.regulation of transcription.NAC domain transcription factor family	moderately similar to ( 263) AT5G18270 | Symbols: ANAC087 | ANAC087; transcription factor | chr5:6041241-6042743 REVERSEmoderately similar to ( 218) NAC77_ORYSA NAC domain-containing protein 77 (ONAC077) (ONAC300) - Oryza sativa (Rice)moderately similar to ( 395) loc_os03g21030 12003.m07510 protein GRAB2 protein, putative, expressed seq=cds; coord=1:53421632..53423835:-1; parent_gene=GRMZM2G031001	Arabidopsis NAC domain containing protein 87	Arabidopsis NAC domain containing protein 87 (ANAC087); FUNCTIONS IN: sequence-specific DNA binding transcription factor activity; INVOLVED IN: multicellular organismal development, regulation of transcription; LOCATED IN: cellular_component unknown; EXPRESSED IN: 12 plant structures; EXPRESSED DURING: LP.06 six leaves visible, LP.04 four leaves visible, 4 anthesis, C globular stage, petal differ…		AT5G18270	loc_os03g21030
NAC	GRMZM2G008374	1.31713	5.2453	4.63435	19.3139	10.713	35.0424	cluster4	green	RNA.regulation of transcription.NAC domain transcription factor family	moderately similar to ( 275) AT2G24430 | Symbols: ANAC039 | ANAC038 (ARABIDOPSIS NAC DOMAIN CONTAINING PROTEIN 38); transcription factor | chr2:10383517-10386386 REVERSEmoderately similar to ( 207) NAC77_ORYSA NAC domain-containing protein 77 (ONAC077) (ONAC300) - Oryza sativa (Rice)moderately similar to ( 426) loc_os09g32260 12009.m060025 protein ANAC079/ANAC080, putative, expressed seq=cds; coo…	NAC domain containing protein 38	Arabidopsis NAC domain containing protein 39 (ANAC039); FUNCTIONS IN: sequence-specific DNA binding transcription factor activity; INVOLVED IN: multicellular organismal development, regulation of transcription; LOCATED IN: cellular_component unknown; EXPRESSED IN: stem, hypocotyl, root, leaf; EXPRESSED DURING: LP.04 four leaves visible, LP.02 two leaves visible; CONTAINS InterPro DOMAIN/s: No api…		AT2G24430	loc_os09g32260
NAC	GRMZM5G898290	7.31319	28.4795	44.8793	338.119	55.3507	45.1899	cluster4	green	RNA.regulation of transcription.NAC domain transcription factor family	moderately similar to ( 251) AT5G07680 | Symbols: ANAC080 | ANAC080 (ARABIDOPSIS NAC DOMAIN CONTAINING PROTEIN 80); transcription factor | chr5:2436134-2437322 FORWARDmoderately similar to ( 216) NAC77_ORYSA NAC domain-containing protein 77 (ONAC077) (ONAC300) - Oryza sativa (Rice)moderately similar to ( 409) loc_os02g36880 12002.m33735 protein NAC domain protein NAC5, putative, expressed seq=cds…	NAC domain containing protein 80	NAC domain containing protein 80 (NAC080); FUNCTIONS IN: sequence-specific DNA binding transcription factor activity; INVOLVED IN: multicellular organismal development, regulation of transcription; LOCATED IN: cellular_component unknown; EXPRESSED IN: 12 plant structures; EXPRESSED DURING: LP.04 four leaves visible, 4 anthesis, C globular stage, petal differentiation and expansion stage; CONTAINS…		AT5G07680	loc_os02g36880
NAC	GRMZM2G059428	18.1637	14.9558	11.8175	136.092	14.4464	132.711	cluster4	green	development.unspecified	moderately similar to ( 218) AT2G17040 | Symbols: anac036 | anac036 (Arabidopsis NAC domain containing protein 36); transcription factor | chr2:7407123-7408120 FORWARDweakly similar to ( 168) NAC68_ORYSA NAC domain-containing protein 68 (ONAC068) - Oryza sativa (Rice)moderately similar to ( 283) loc_os03g04070 12003.m05939 protein NAC domain-containing protein 68, putative, expressed seq=cds; coo…	NAC domain containing protein 36	NAC domain containing protein 36 (NAC036); CONTAINS InterPro DOMAIN/s: No apical meristem (NAM) protein (InterPro:IPR003441); BEST Arabidopsis thaliana protein match is: NAC domain containing protein 35 (TAIR:AT2G02450.2); Has 2865 Blast hits to 2857 proteins in 76 species: Archae - 0; Bacteria - 2; Metazoa - 0; Fungi - 0; Plants - 2863; Viruses - 0; Other Eukaryotes - 0 (source: NCBI BLink).		AT2G17040	loc_os03g04070
NAC	GRMZM2G347043	78.6965	75.9953	75.279	886.873	101.287	203.571	cluster4	green	RNA.regulation of transcription.NAC domain transcription factor family	moderately similar to ( 239) AT5G08790 | Symbols: ATAF2, anac081 | ATAF2; transcription activator | chr5:2859113-2860144 REVERSEmoderately similar to ( 327) NAC67_ORYSA NAC domain-containing protein 67 (ONAC067) - Oryza sativa (Rice)moderately similar to ( 470) loc_os03g60080 12003.m10901 protein NAC domain-containing protein 67, putative, expressed seq=cds; coord=1:292086460..292088246:1; parent…	NAC (No Apical Meristem) domain transcriptional regulator superfamily protein	ATAF2; CONTAINS InterPro DOMAIN/s: No apical meristem (NAM) protein (InterPro:IPR003441); BEST Arabidopsis thaliana protein match is: NAC domain containing protein 102 (TAIR:AT5G63790.1); Has 30201 Blast hits to 17322 proteins in 780 species: Archae - 12; Bacteria - 1396; Metazoa - 17338; Fungi - 3422; Plants - 5037; Viruses - 0; Other Eukaryotes - 2996 (source: NCBI BLink).		AT5G08790	loc_os03g60080
NAC	GRMZM2G014653	82.8488	163.645	208.494	943.389	266.04	319.627	cluster4	green	RNA.regulation of transcription.NAC domain transcription factor family	very weakly similar to (96.7) AT1G01720 | Symbols: ATAF1, ANAC002 | ATAF1; transcription activator/ transcription factor | chr1:268471-269514 FORWARDweakly similar to ( 113) NAC48_ORYSA NAC domain-containing protein 48 (ONAC048) - Oryza sativa (Rice)weakly similar to ( 113) loc_os01g66120 12001.m43315 protein NAC domain-containing protein 48, putative, expressed seq=cds; coord=3:170821716..170822…	NAC (No Apical Meristem) domain transcriptional regulator superfamily protein	ATAF1; CONTAINS InterPro DOMAIN/s: No apical meristem (NAM) protein (InterPro:IPR003441); BEST Arabidopsis thaliana protein match is: NAC domain containing protein 32 (TAIR:AT1G77450.1); Has 3043 Blast hits to 3037 proteins in 75 species: Archae - 0; Bacteria - 0; Metazoa - 0; Fungi - 0; Plants - 3043; Viruses - 0; Other Eukaryotes - 0 (source: NCBI BLink).		AT1G01720	loc_os01g66120
NF-YA	GRMZM5G857944	47.5665	41.3951	13.3456	20.4238	24.2475	24.3602	cluster4	yellow	RNA.regulation of transcription.CCAAT box binding factor family, HAP2	very weakly similar to (96.3) loc_os02g53620 12002.m10391 protein nuclear transcription factor Y subunit A-3, putative, expressed seq=cds; coord=5:211666408..211670851:-1; parent_gene=GRMZM5G857944					loc_os02g53620
NF-YC	GRMZM2G083964	20.6189	13.9264	4.70355	4.23358	6.06914	6.17125	cluster4	yellow	RNA.regulation of transcription.CCAAT box binding factor family, HAP5	very weakly similar to (82.4) AT1G07980 | Symbols: NF-YC10 | NF-YC10 (NUCLEAR FACTOR Y, SUBUNIT C10); transcription factor | chr1:2473523-2474910 REVERSEweakly similar to ( 146) loc_os03g63530 12003.m101577 protein histone-like transcription factor and archaeal histone family protein, expressed seq=cds; coord=1:298863140..298879940:1; parent_gene=GRMZM2G083964	nuclear factor Y, subunit C10	nuclear factor Y, subunit C10 (NF-YC10); FUNCTIONS IN: sequence-specific DNA binding transcription factor activity; INVOLVED IN: regulation of transcription; LOCATED IN: intracellular, chloroplast; EXPRESSED IN: 21 plant structures; EXPRESSED DURING: 13 growth stages; CONTAINS InterPro DOMAIN/s: Transcription factor CBF/NF-Y/archaeal histone (InterPro:IPR003958), Histone-fold (InterPro:IPR009072)…		AT1G07980	loc_os03g63530
Nin-like	GRMZM2G042278	13.17	12.6436	3.05568	1.69306	2.61957	19.813	cluster4	green	RNA.regulation of transcription.NIN-like bZIP-related family	moderately similar to ( 340) AT1G64530 | Symbols: | RWP-RK domain-containing protein | chr1:23959820-23962896 FORWARDmoderately similar to ( 424) loc_os02g04340 12002.m05783 protein NIN-like protein 2, putative, expressed seq=cds; coord=5:76682569..76685854:-1; parent_gene=GRMZM2G042278	Plant regulator RWP-RK family protein	Plant regulator RWP-RK family protein; CONTAINS InterPro DOMAIN/s: Octicosapeptide/Phox/Bem1p (InterPro:IPR000270), Plant regulator RWP-RK (InterPro:IPR003035); BEST Arabidopsis thaliana protein match is: NIN like protein 7 (TAIR:AT4G24020.1); Has 703 Blast hits to 646 proteins in 50 species: Archae - 0; Bacteria - 2; Metazoa - 50; Fungi - 0; Plants - 585; Viruses - 0; Other Eukaryotes - 66 (sour…		AT1G64530	loc_os02g04340
RAV	GRMZM2G059939	25.0108	38.6687	4.96993	12.068	8.72149	51.806	cluster4	green	RNA.regulation of transcription.AP2/EREBP, APETALA2/Ethylene-responsive element binding protein family	moderately similar to ( 271) AT1G68840 | Symbols: RAV2, RAP2.8, TEM2 | RAV2 (REGULATOR OF THE ATPASE OF THE VACUOLAR MEMBRANE); DNA binding / transcription factor/ transcription repressor | chr1:25880442-25881500 FORWARDmoderately similar to ( 413) loc_os05g47650 12005.m08837 protein DNA-binding protein RAV1, putative, expressed seq=cds; coord=6:162571247..162572891:1; parent_gene=GRMZM2G059939	related to ABI3/VP1 2	related to ABI3/VP1 2 (RAV2); FUNCTIONS IN: transcription repressor activity, DNA binding, sequence-specific DNA binding transcription factor activity; INVOLVED IN: regulation of transcription, DNA-dependent; LOCATED IN: chloroplast; EXPRESSED IN: 11 plant structures; EXPRESSED DURING: 8 growth stages; CONTAINS InterPro DOMAIN/s: DNA-binding, integrase-type (InterPro:IPR016177), Transcriptional f…		AT1G68840	loc_os05g47650
RAV	GRMZM2G169654	44.4379	66.2898	21.5555	16.9458	26.9285	55.7036	cluster4	green	RNA.regulation of transcription.AP2/EREBP, APETALA2/Ethylene-responsive element binding protein family	moderately similar to ( 279) AT1G68840 | Symbols: RAV2, RAP2.8, TEM2 | RAV2 (REGULATOR OF THE ATPASE OF THE VACUOLAR MEMBRANE); DNA binding / transcription factor/ transcription repressor | chr1:25880442-25881500 FORWARDmoderately similar to ( 401) loc_os01g49830 12001.m11168 protein DNA-binding protein RAV1, putative, expressed seq=cds; coord=3:206600510..206602296:1; parent_gene=GRMZM2G169654	related to ABI3/VP1 2	related to ABI3/VP1 2 (RAV2); FUNCTIONS IN: transcription repressor activity, DNA binding, sequence-specific DNA binding transcription factor activity; INVOLVED IN: regulation of transcription, DNA-dependent; LOCATED IN: chloroplast; EXPRESSED IN: 11 plant structures; EXPRESSED DURING: 8 growth stages; CONTAINS InterPro DOMAIN/s: DNA-binding, integrase-type (InterPro:IPR016177), Transcriptional f…		AT1G68840	loc_os01g49830
SBP	GRMZM2G133646	60.433	47.8131	16.8736	34.816	31.9494	31.5058	cluster4	yellow	RNA.regulation of transcription.SBP,Squamosa promoter binding protein family	highly similar to ( 551) AT2G47070 | Symbols: SPL1 | SPL1 (SQUAMOSA PROMOTER BINDING PROTEIN-LIKE 1); DNA binding / transcription factor | chr2:19337144-19340552 FORWARDweakly similar to ( 110) LG1_MAIZE LIGULELESS1 protein - Zea mays (Maize)nearly identical (1097) loc_os01g18850 12001.m150557 protein squamosa promoter-binding-like protein 12, putative, expressed seq=cds; coord=3:50943504..509507…	squamosa promoter binding protein-like 1	squamosa promoter binding protein-like 1 (SPL1); FUNCTIONS IN: DNA binding, sequence-specific DNA binding transcription factor activity; INVOLVED IN: regulation of transcription; LOCATED IN: nucleus; EXPRESSED IN: 22 plant structures; EXPRESSED DURING: 13 growth stages; CONTAINS InterPro DOMAIN/s: Transcription factor, SBP-box (InterPro:IPR004333), Ankyrin repeat-containing domain (InterPro:IPR02…		AT2G47070	loc_os01g18850
SRS	GRMZM2G135783	3.44903	4.32796	0	0.794263	0.246735	7.30806	cluster4	green	RNA.regulation of transcription.C2H2 zinc finger family	weakly similar to ( 171) AT3G51060 | Symbols: STY1, SRS1 | STY1 (STYLISH 1); protein heterodimerization/ transcription factor | chr3:18964606-18966130 FORWARDmoderately similar to ( 309) loc_os09g36160 12009.m06565 protein SHI, putative, expressed seq=cds; coord=7:142902337..142904167:-1; parent_gene=GRMZM2G135783	Lateral root primordium (LRP) protein-related	STYLISH 1 (STY1); FUNCTIONS IN: protein heterodimerization activity, DNA binding, sequence-specific DNA binding transcription factor activity; INVOLVED IN: in 6 processes; LOCATED IN: nucleus; EXPRESSED IN: 6 plant structures; CONTAINS InterPro DOMAIN/s: Lateral Root Primordium type 1, C-terminal (InterPro:IPR006511), Zinc finger, Lateral Root Primordium type 1 (InterPro:IPR006510), Protein of un…		AT3G51060	loc_os09g36160
TALE	GRMZM2G458728	693.84	737.887	228.307	545.095	634.679	435.885	cluster4	yellow	not assigned.unknown	seq=cds; coord=4:212324721..212326342:-1; parent_gene=GRMZM2G458728
TCP	GRMZM2G142751	9.62566	12.4232	1.63858	2.66426	2.44757	0.812006	cluster4	yellow	RNA.regulation of transcription.TCP transcription factor family	weakly similar to ( 173) AT1G69690 | Symbols: | TCP family transcription factor, putative | chr1:26216449-26217426 FORWARDmoderately similar to ( 333) loc_os06g12230 12006.m05940 protein TCP-domain protein, putative, expressed seq=cds; coord=6:112589573..112591576:1; parent_gene=GRMZM2G142751	TCP family transcription factor	TCP family transcription factor ; FUNCTIONS IN: sequence-specific DNA binding transcription factor activity; INVOLVED IN: regulation of transcription; LOCATED IN: chloroplast; EXPRESSED IN: 22 plant structures; EXPRESSED DURING: 13 growth stages; CONTAINS InterPro DOMAIN/s: Transcription factor, TCP (InterPro:IPR005333), Transcription factor TCP subgroup (InterPro:IPR017887); BEST Arabidopsis tha…		AT1G69690	loc_os06g12230
TCP	GRMZM2G107031	27.3065	21.7406	8.39422	6.3828	6.29693	57.8148	cluster4	green	RNA.regulation of transcription.TCP transcription factor family	weakly similar to ( 145) AT5G51910 | Symbols: | TCP family transcription factor, putative | chr5:21094704-21095585 REVERSEmoderately similar to ( 281) loc_os08g43160 12008.m08290 protein TCP family transcription factor containing protein, expressed seq=cds; coord=1:197194118..197195249:-1; parent_gene=GRMZM2G107031	TCP family transcription factor	TCP family transcription factor ; CONTAINS InterPro DOMAIN/s: Transcription factor, TCP (InterPro:IPR005333), Transcription factor TCP subgroup (InterPro:IPR017887); BEST Arabidopsis thaliana protein match is: TCP family transcription factor (TAIR:AT2G45680.1); Has 731 Blast hits to 731 proteins in 79 species: Archae - 0; Bacteria - 0; Metazoa - 0; Fungi - 0; Plants - 731; Viruses - 0; Other Euka…		AT5G51910	loc_os08g43160
Trihelix	GRMZM2G163157	32.236	28.9722	7.81809	8.40433	8.97629	20.4626	cluster4	green	RNA.regulation of transcription.Trihelix, Triple-Helix transcription factor family	weakly similar to ( 119) AT5G05550 | Symbols: | transcription factor | chr5:1639529-1640550 REVERSEmoderately similar to ( 206) loc_os01g48320 12001.m43140 protein 6b-interacting protein 1, putative, expressed seq=cds; coord=8:150144896..150146384:-1; parent_gene=GRMZM2G163157	sequence-specific DNA binding transcription factors	sequence-specific DNA binding transcription factors; BEST Arabidopsis thaliana protein match is: sequence-specific DNA binding transcription factors (TAIR:AT3G11100.1); Has 359 Blast hits to 349 proteins in 25 species: Archae - 0; Bacteria - 0; Metazoa - 8; Fungi - 0; Plants - 349; Viruses - 0; Other Eukaryotes - 2 (source: NCBI BLink).		AT5G05550	loc_os01g48320
Trihelix	GRMZM2G301122	15.431	12.762	1.72531	6.56431	7.85592	14.9409	cluster4	green	RNA.regulation of transcription.Trihelix, Triple-Helix transcription factor family	moderately similar to ( 321) AT1G21200 | Symbols: | transcription factor | chr1:7421483-7422814 FORWARDhighly similar to ( 574) loc_os12g06640 12012.m073772 protein expressed protein seq=cds; coord=10:8797222..8799613:-1; parent_gene=GRMZM2G301122	sequence-specific DNA binding transcription factors	sequence-specific DNA binding transcription factors; CONTAINS InterPro DOMAIN/s: SANT, DNA-binding (InterPro:IPR001005); BEST Arabidopsis thaliana protein match is: unknown protein (TAIR:AT1G76870.1); Has 317 Blast hits to 297 proteins in 56 species: Archae - 2; Bacteria - 28; Metazoa - 67; Fungi - 2; Plants - 135; Viruses - 9; Other Eukaryotes - 74 (source: NCBI BLink).		AT1G21200	loc_os12g06640
Trihelix	GRMZM2G334722	25.7213	21.4049	17.1957	7.54464	12.5063	12.8297	cluster4	yellow	RNA.regulation of transcription.Trihelix, Triple-Helix transcription factor family	weakly similar to ( 151) loc_os02g07800 12002.m06126 protein expressed protein seq=cds; coord=5:86823954..86848300:1; parent_gene=GRMZM2G334722					loc_os02g07800
Trihelix	GRMZM2G375307	102.891	57.7371	13.0978	17.2447	18.1244	44.3355	cluster4	yellow	RNA.regulation of transcription.Trihelix, Triple-Helix transcription factor family	weakly similar to ( 132) AT3G54390 | Symbols: | transcription factor | chr3:20137912-20138863 REVERSEmoderately similar to ( 349) loc_os09g38570 12009.m06798 protein expressed protein seq=cds; coord=7:145740191..145741808:-1; parent_gene=GRMZM2G375307	sequence-specific DNA binding transcription factors	sequence-specific DNA binding transcription factors; FUNCTIONS IN: sequence-specific DNA binding transcription factor activity; INVOLVED IN: regulation of transcription; LOCATED IN: cellular_component unknown; EXPRESSED IN: 20 plant structures; EXPRESSED DURING: 9 growth stages; BEST Arabidopsis thaliana protein match is: aspartate/glutamate/uridylate kinase family protein (TAIR:AT3G10030.1); Has…		AT3G54390	loc_os09g38570
Trihelix	GRMZM2G157219	107.735	65.3583	14.2485	15.6778	12.6762	49.5324	cluster4	green	RNA.regulation of transcription.Trihelix, Triple-Helix transcription factor family	weakly similar to ( 117) AT5G05550 | Symbols: | transcription factor | chr5:1639529-1640550 REVERSEmoderately similar to ( 332) loc_os05g48690 12005.m83935 protein 6b-interacting protein 1, putative, expressed seq=cds; coord=6:164198060..164205689:1; parent_gene=GRMZM2G157219	sequence-specific DNA binding transcription factors	sequence-specific DNA binding transcription factors; BEST Arabidopsis thaliana protein match is: sequence-specific DNA binding transcription factors (TAIR:AT3G11100.1); Has 359 Blast hits to 349 proteins in 25 species: Archae - 0; Bacteria - 0; Metazoa - 8; Fungi - 0; Plants - 349; Viruses - 0; Other Eukaryotes - 2 (source: NCBI BLink).		AT5G05550	loc_os05g48690
WRKY	GRMZM2G516301	0.499282	0.806139	0	0.1201	0.0616944	3.73523	cluster4	green	RNA.regulation of transcription.WRKY domain transcription factor family	weakly similar to ( 126) AT5G26170 | Symbols: WRKY50, ATWRKY50 | WRKY50; transcription factor | chr5:9147176-9148128 REVERSEweakly similar to ( 149) loc_os01g09100 12001.m07534 protein OsWRKY10 - Superfamily of rice TFs having WRKY and zinc finger domains, expressed seq=cds; coord=8:19834281..19835285:1; parent_gene=GRMZM2G516301	WRKY DNA-binding protein 50	WRKY DNA-binding protein 50 (WRKY50); CONTAINS InterPro DOMAIN/s: DNA-binding WRKY (InterPro:IPR003657); BEST Arabidopsis thaliana protein match is: WRKY DNA-binding protein 51 (TAIR:AT5G64810.1); Has 30201 Blast hits to 17322 proteins in 780 species: Archae - 12; Bacteria - 1396; Metazoa - 17338; Fungi - 3422; Plants - 5037; Viruses - 0; Other Eukaryotes - 2996 (source: NCBI BLink).		AT5G26170	loc_os01g09100
WRKY	GRMZM2G083350	6.33854	2.89969	0.11151	0.294262	0.650645	5.68404	cluster4	green	RNA.regulation of transcription.WRKY domain transcription factor family	moderately similar to ( 208) AT5G15130 | Symbols: WRKY72, ATWRKY72 | WRKY72; transcription factor | chr5:4904426-4906879 FORWARDmoderately similar to ( 367) loc_os01g09080 12001.m07532 protein WRKY transcription factor 61, putative, expressed seq=cds; coord=8:19851097..19853367:-1; parent_gene=GRMZM2G083350	WRKY DNA-binding protein 72	WRKY DNA-binding protein 72 (WRKY72); CONTAINS InterPro DOMAIN/s: DNA-binding WRKY (InterPro:IPR003657); BEST Arabidopsis thaliana protein match is: WRKY DNA-binding protein 61 (TAIR:AT1G18860.1); Has 6758 Blast hits to 4151 proteins in 378 species: Archae - 0; Bacteria - 669; Metazoa - 395; Fungi - 387; Plants - 3478; Viruses - 9; Other Eukaryotes - 1820 (source: NCBI BLink).		AT5G15130	loc_os01g09080
WRKY	GRMZM2G090594	12.4768	9.28546	1.9824	2.23529	1.65655	38.1643	cluster4	green	RNA.regulation of transcription.WRKY domain transcription factor family	weakly similar to ( 137) AT2G24570 | Symbols: WRKY17, ATWRKY17 | WRKY17; calmodulin binding / transcription factor | chr2:10437676-10439222 REVERSEweakly similar to ( 193) loc_os08g13840 12008.m26630 protein OsWRKY25 - Superfamily of rice TFs having WRKY and zinc finger domains, expressed seq=cds; coord=10:68725531..68726795:1; parent_gene=GRMZM2G090594	WRKY DNA-binding protein 17	WRKY DNA-binding protein 17 (WRKY17); CONTAINS InterPro DOMAIN/s: DNA-binding WRKY (InterPro:IPR003657), Transcription factor, WRKY, Zn-cluster (InterPro:IPR018872); BEST Arabidopsis thaliana protein match is: WRKY DNA-binding protein 11 (TAIR:AT4G31550.1); Has 3398 Blast hits to 2942 proteins in 193 species: Archae - 0; Bacteria - 0; Metazoa - 2; Fungi - 4; Plants - 3369; Viruses - 0; Other Euka…		AT2G24570	loc_os08g13840
WRKY	GRMZM2G475984	9.33649	7.86168	0.205984	1.05699	0.789007	12.6673	cluster4	green	RNA.regulation of transcription.WRKY domain transcription factor family	weakly similar to ( 124) AT5G26170 | Symbols: WRKY50, ATWRKY50 | WRKY50; transcription factor | chr5:9147176-9148128 REVERSEweakly similar to ( 143) loc_os01g09100 12001.m07534 protein OsWRKY10 - Superfamily of rice TFs having WRKY and zinc finger domains, expressed seq=cds; coord=3:8213140..8214365:1; parent_gene=GRMZM2G475984	WRKY DNA-binding protein 50	WRKY DNA-binding protein 50 (WRKY50); CONTAINS InterPro DOMAIN/s: DNA-binding WRKY (InterPro:IPR003657); BEST Arabidopsis thaliana protein match is: WRKY DNA-binding protein 51 (TAIR:AT5G64810.1); Has 30201 Blast hits to 17322 proteins in 780 species: Archae - 12; Bacteria - 1396; Metazoa - 17338; Fungi - 3422; Plants - 5037; Viruses - 0; Other Eukaryotes - 2996 (source: NCBI BLink).		AT5G26170	loc_os01g09100
WRKY	GRMZM2G149683	4.72134	3.13918	0.39493	0.426195	0.293477	11.2057	cluster4	green	RNA.regulation of transcription.WRKY domain transcription factor family	weakly similar to ( 131) AT2G34830 | Symbols: WRKY35, MEE24, AtWRKY35 | WRKY35 (WRKY DNA-binding protein 35); transcription factor | chr2:14693839-14696378 REVERSEmoderately similar to ( 313) loc_os01g43550 12001.m42681 protein OsWRKY12 - Superfamily of rice TFs having WRKY and zinc finger domains, expressed seq=cds; coord=8:145230331..145231761:-1; parent_gene=GRMZM2G149683	WRKY DNA-binding protein 35	WRKY DNA-binding protein 35 (WRKY35); CONTAINS InterPro DOMAIN/s: DNA-binding WRKY (InterPro:IPR003657), Transcription factor, WRKY group Iie (InterPro:IPR017412); BEST Arabidopsis thaliana protein match is: WRKY DNA-binding protein 14 (TAIR:AT1G30650.1); Has 5047 Blast hits to 3028 proteins in 237 species: Archae - 0; Bacteria - 12; Metazoa - 64; Fungi - 63; Plants - 3289; Viruses - 0; Other Euk…		AT2G34830	loc_os01g43550
WRKY	GRMZM2G176489	48.8953	39.3004	1.75938	3.92724	4.30422	49.2076	cluster4	green	RNA.regulation of transcription.WRKY domain transcription factor family	weakly similar to ( 187) AT5G15130 | Symbols: WRKY72, ATWRKY72 | WRKY72; transcription factor | chr5:4904426-4906879 FORWARDmoderately similar to ( 367) loc_os01g09080 12001.m07532 protein WRKY transcription factor 61, putative, expressed seq=cds; coord=3:8217987..8220347:-1; parent_gene=GRMZM2G176489	WRKY DNA-binding protein 72	WRKY DNA-binding protein 72 (WRKY72); CONTAINS InterPro DOMAIN/s: DNA-binding WRKY (InterPro:IPR003657); BEST Arabidopsis thaliana protein match is: WRKY DNA-binding protein 61 (TAIR:AT1G18860.1); Has 6758 Blast hits to 4151 proteins in 378 species: Archae - 0; Bacteria - 669; Metazoa - 395; Fungi - 387; Plants - 3478; Viruses - 9; Other Eukaryotes - 1820 (source: NCBI BLink).		AT5G15130	loc_os01g09080
WRKY	GRMZM2G158328	44.5426	25.0078	0.995844	18.7321	11.8568	100.526	cluster4	green	RNA.regulation of transcription.WRKY domain transcription factor family	weakly similar to ( 166) loc_os01g60600 12001.m12188 protein WRKY DNA binding domain containing protein, expressed seq=cds; coord=3:184849632..184852523:1; parent_gene=GRMZM2G158328					loc_os01g60600
WRKY	GRMZM2G148561	42.1275	47.6435	0.901371	2.9597	2.47136	41.4123	cluster4	green	RNA.regulation of transcription.WRKY domain transcription factor family	weakly similar to ( 108) AT2G23320 | Symbols: WRKY15 | WRKY15; calmodulin binding / transcription factor | chr2:9924998-9925991 FORWARDweakly similar to ( 169) loc_os08g13840 12008.m26630 protein OsWRKY25 - Superfamily of rice TFs having WRKY and zinc finger domains, expressed seq=cds; coord=4:69920108..69921324:-1; parent_gene=GRMZM2G148561	WRKY DNA-binding protein 15	WRKY DNA-binding protein 15 (WRKY15); CONTAINS InterPro DOMAIN/s: DNA-binding WRKY (InterPro:IPR003657), Transcription factor, WRKY, Zn-cluster (InterPro:IPR018872); BEST Arabidopsis thaliana protein match is: WRKY DNA-binding protein 11 (TAIR:AT4G31550.1); Has 35333 Blast hits to 34131 proteins in 2444 species: Archae - 798; Bacteria - 22429; Metazoa - 974; Fungi - 991; Plants - 531; Viruses - 0…		AT2G23320	loc_os08g13840
WRKY	GRMZM2G163418	47.9329	26.6784	7.89707	11.4143	7.34042	69.5077	cluster4	green	RNA.regulation of transcription.WRKY domain transcription factor family	weakly similar to ( 160) loc_os09g16510 12009.m04911 protein OsWRKY74 - Superfamily of rice TFs having WRKY and zinc finger domains, expressed seq=cds; coord=2:175752568..175754183:1; parent_gene=GRMZM2G163418					loc_os09g16510
WRKY	GRMZM2G073272	4.92278	4.41903	1.6138	2.23122	1.0546	31.5058	cluster4	green	RNA.regulation of transcription.WRKY domain transcription factor family	weakly similar to ( 156) AT4G31550 | Symbols: WRKY11, ATWRKY11 | WRKY11; calmodulin binding / transcription factor | chr4:15290065-15291458 REVERSEweakly similar to ( 184) loc_os04g21950 12004.m07345 protein OsWRKY51 - Superfamily of rice TFs having WRKY and zinc finger domains, expressed seq=cds; coord=5:159232314..159233530:1; parent_gene=GRMZM2G073272	WRKY DNA-binding protein 11	WRKY DNA-binding protein 11 (WRKY11); CONTAINS InterPro DOMAIN/s: DNA-binding WRKY (InterPro:IPR003657), Transcription factor, WRKY, Zn-cluster (InterPro:IPR018872); BEST Arabidopsis thaliana protein match is: WRKY DNA-binding protein 17 (TAIR:AT2G24570.1); Has 3338 Blast hits to 2891 proteins in 186 species: Archae - 0; Bacteria - 0; Metazoa - 0; Fungi - 0; Plants - 3320; Viruses - 0; Other Euka…		AT4G31550	loc_os04g21950
WRKY	GRMZM2G163054	24.4094	24.093	1.99944	5.143	3.95977	31.6682	cluster4	green	RNA.regulation of transcription.WRKY domain transcription factor family	weakly similar to ( 127) AT5G26170 | Symbols: WRKY50, ATWRKY50 | WRKY50; transcription factor | chr5:9147176-9148128 REVERSEweakly similar to ( 170) loc_os05g09020 12005.m27728 protein OsWRKY67 - Superfamily of rice TFs having WRKY and zinc finger domains, expressed seq=cds; coord=6:127590620..127591919:1; parent_gene=GRMZM2G163054	WRKY DNA-binding protein 50	WRKY DNA-binding protein 50 (WRKY50); CONTAINS InterPro DOMAIN/s: DNA-binding WRKY (InterPro:IPR003657); BEST Arabidopsis thaliana protein match is: WRKY DNA-binding protein 51 (TAIR:AT5G64810.1); Has 30201 Blast hits to 17322 proteins in 780 species: Archae - 12; Bacteria - 1396; Metazoa - 17338; Fungi - 3422; Plants - 5037; Viruses - 0; Other Eukaryotes - 2996 (source: NCBI BLink).		AT5G26170	loc_os05g09020
WRKY	GRMZM2G101405	0	0.290379	0.248752	1.46161	0	37.4126	cluster4	yellow	RNA.regulation of transcription.WRKY domain transcription factor family	weakly similar to ( 128) AT5G64810 | Symbols: WRKY51, ATWRKY51 | WRKY51; transcription factor | chr5:25908415-25909687 FORWARDweakly similar to ( 199) loc_os01g51690 12001.m11347 protein OsWRKY26 - Superfamily of rice TFs having WRKY and zinc finger domains, expressed seq=cds; coord=3:203083255..203084247:1; parent_gene=GRMZM2G101405	WRKY DNA-binding protein 51	WRKY DNA-binding protein 51 (WRKY51); CONTAINS InterPro DOMAIN/s: DNA-binding WRKY (InterPro:IPR003657); BEST Arabidopsis thaliana protein match is: WRKY DNA-binding protein 50 (TAIR:AT5G26170.1); Has 30201 Blast hits to 17322 proteins in 780 species: Archae - 12; Bacteria - 1396; Metazoa - 17338; Fungi - 3422; Plants - 5037; Viruses - 0; Other Eukaryotes - 2996 (source: NCBI BLink).		AT5G64810	loc_os01g51690
WRKY	GRMZM2G137802	109.647	61.2237	7.83227	5.9837	7.33162	65.0073	cluster4	green	RNA.regulation of transcription.WRKY domain transcription factor family	weakly similar to ( 136) AT5G26170 | Symbols: WRKY50, ATWRKY50 | WRKY50; transcription factor | chr5:9147176-9148128 REVERSEmoderately similar to ( 216) loc_os05g46020 12005.m08727 protein OsWRKY7 - Superfamily of rice TFs having WRKY and zinc finger domains, expressed seq=cds; coord=8:136039539..136041895:-1; parent_gene=GRMZM2G137802	WRKY DNA-binding protein 50	WRKY DNA-binding protein 50 (WRKY50); CONTAINS InterPro DOMAIN/s: DNA-binding WRKY (InterPro:IPR003657); BEST Arabidopsis thaliana protein match is: WRKY DNA-binding protein 51 (TAIR:AT5G64810.1); Has 30201 Blast hits to 17322 proteins in 780 species: Archae - 12; Bacteria - 1396; Metazoa - 17338; Fungi - 3422; Plants - 5037; Viruses - 0; Other Eukaryotes - 2996 (source: NCBI BLink).		AT5G26170	loc_os05g46020
WRKY	GRMZM2G324999	112.201	71.7718	5.06595	4.64086	2.15204	144.7	cluster4	green	RNA.regulation of transcription.WRKY domain transcription factor family	weakly similar to ( 115) AT4G11070 | Symbols: WRKY41, AtWRKY41 | WRKY41; transcription factor | chr4:6759303-6760763 FORWARDweakly similar to ( 193) loc_os08g29660 12008.m06969 protein OsWRKY69 - Superfamily of rice TFs having WRKY and zinc finger domains, expressed seq=cds; coord=1:216580897..216582541:1; parent_gene=GRMZM2G324999	WRKY family transcription factor	WRKY41; FUNCTIONS IN: sequence-specific DNA binding transcription factor activity; INVOLVED IN: regulation of transcription, DNA-dependent, regulation of transcription; CONTAINS InterPro DOMAIN/s: DNA-binding WRKY (InterPro:IPR003657); BEST Arabidopsis thaliana protein match is: WRKY family transcription factor (TAIR:AT4G23810.1); Has 3140 Blast hits to 2706 proteins in 123 species: Archae - 0; B…		AT4G11070	loc_os08g29660
WRKY	GRMZM5G863420	52.2788	57.2549	3.24309	8.23345	7.041	35.4035	cluster4	green	RNA.regulation of transcription.WRKY domain transcription factor family	weakly similar to ( 134) AT5G64810 | Symbols: WRKY51, ATWRKY51 | WRKY51; transcription factor | chr5:25908415-25909687 FORWARDmoderately similar to ( 219) loc_os05g46020 12005.m08727 protein OsWRKY7 - Superfamily of rice TFs having WRKY and zinc finger domains, expressed seq=cds; coord=6:161477481..161478917:1; parent_gene=GRMZM5G863420	WRKY DNA-binding protein 51	WRKY DNA-binding protein 51 (WRKY51); CONTAINS InterPro DOMAIN/s: DNA-binding WRKY (InterPro:IPR003657); BEST Arabidopsis thaliana protein match is: WRKY DNA-binding protein 50 (TAIR:AT5G26170.1); Has 30201 Blast hits to 17322 proteins in 780 species: Archae - 12; Bacteria - 1396; Metazoa - 17338; Fungi - 3422; Plants - 5037; Viruses - 0; Other Eukaryotes - 2996 (source: NCBI BLink).		AT5G64810	loc_os05g46020
WRKY	GRMZM5G880069	100.567	46.9594	14.5412	23.7613	15.6692	69.0205	cluster4	green	RNA.regulation of transcription.WRKY domain transcription factor family	weakly similar to ( 187) AT2G30590 | Symbols: WRKY21 | WRKY21; calmodulin binding / transcription factor | chr2:13033891-13035303 FORWARDmoderately similar to ( 334) loc_os12g40570 12012.m07841 protein WRKY transcription factor 21, putative, expressed seq=cds; coord=5:17314849..17317616:-1; parent_gene=GRMZM5G880069	WRKY DNA-binding protein 21	WRKY DNA-binding protein 21 (WRKY21); FUNCTIONS IN: calmodulin binding, sequence-specific DNA binding transcription factor activity; INVOLVED IN: regulation of transcription, DNA-dependent, regulation of transcription; LOCATED IN: nucleus; EXPRESSED IN: 22 plant structures; EXPRESSED DURING: 13 growth stages; CONTAINS InterPro DOMAIN/s: DNA-binding WRKY (InterPro:IPR003657), Transcription factor,…		AT2G30590	loc_os12g40570
WRKY	GRMZM2G148087	267.638	163.915	11.8712	11.0046	7.76855	315.221	cluster4	green	RNA.regulation of transcription.WRKY domain transcription factor family	moderately similar to ( 318) AT2G38470 | Symbols: WRKY33, ATWRKY33 | WRKY33; transcription factor | chr2:16108476-16110539 FORWARDhighly similar to ( 617) loc_os01g61080 12001.m12235 protein OsWRKY24 - Superfamily of rice TFs having WRKY and zinc finger domains, expressed seq=cds; coord=3:183888339..183891343:-1; parent_gene=GRMZM2G148087	WRKY DNA-binding protein 33	WRKY DNA-binding protein 33 (WRKY33); CONTAINS InterPro DOMAIN/s: DNA-binding WRKY (InterPro:IPR003657); BEST Arabidopsis thaliana protein match is: WRKY DNA-binding protein 4 (TAIR:AT1G13960.1); Has 7573 Blast hits to 4449 proteins in 326 species: Archae - 2; Bacteria - 120; Metazoa - 293; Fungi - 170; Plants - 5689; Viruses - 9; Other Eukaryotes - 1290 (source: NCBI BLink).		AT2G38470	loc_os01g61080
WRKY	GRMZM5G871347	95.9614	72.5081	14.2578	17.8366	14.2374	80.3886	cluster4	green	RNA.regulation of transcription.WRKY domain transcription factor family	moderately similar to ( 222) AT1G62300 | Symbols: WRKY6, ATWRKY6 | WRKY6; transcription factor | chr1:23016887-23019155 REVERSEmoderately similar to ( 265) loc_os01g14440 12001.m08049 protein OsWRKY1v2 - Superfamily of rice TFs having WRKY and zinc finger domains, expressedCOG3889 seq=cds; coord=3:1260877..1262711:-1; parent_gene=GRMZM5G871347	WRKY family transcription factor	WRKY6; CONTAINS InterPro DOMAIN/s: DNA-binding WRKY (InterPro:IPR003657); BEST Arabidopsis thaliana protein match is: WRKY family transcription factor (TAIR:AT4G04450.1); Has 3824 Blast hits to 3363 proteins in 295 species: Archae - 0; Bacteria - 33; Metazoa - 119; Fungi - 43; Plants - 3509; Viruses - 0; Other Eukaryotes - 120 (source: NCBI BLink).		AT1G62300	loc_os01g14440
WRKY	GRMZM2G120320	634.832	585.676	42.6386	101.292	32.0568	832.306	cluster4	green	not assigned.unknown	seq=cds; coord=5:92804729..92805637:1; parent_gene=GRMZM2G120320
WRKY	GRMZM5G812272	64.1807	53.859	10.6445	19.2701	20.0576	108.971	cluster4	green	RNA.regulation of transcription.WRKY domain transcription factor family	weakly similar to ( 163) AT4G18170 | Symbols: WRKY28, ATWRKY28 | WRKY28; transcription factor | chr4:10061508-10062691 FORWARDmoderately similar to ( 233) loc_os01g47560 12001.m10951 protein OsWRKY16 - Superfamily of rice TFs having WRKY and zinc finger domains, expressed seq=cds; coord=8:149077318..149080011:-1; parent_gene=GRMZM5G812272	WRKY DNA-binding protein 28	WRKY DNA-binding protein 28 (WRKY28); CONTAINS InterPro DOMAIN/s: DNA-binding WRKY (InterPro:IPR003657), Transcription factor, WRKY group IIc (InterPro:IPR017396); BEST Arabidopsis thaliana protein match is: WRKY DNA-binding protein 8 (TAIR:AT5G46350.1); Has 1807 Blast hits to 1807 proteins in 277 species: Archae - 0; Bacteria - 0; Metazoa - 736; Fungi - 347; Plants - 385; Viruses - 0; Other Euka…		AT4G18170	loc_os01g47560
WRKY	GRMZM2G139815	58.4099	22.6613	13.1652	7.08779	40.4379	8.11594	cluster4	yellow	not assigned.unknown	seq=cds; coord=7:92392620..92393825:1; parent_gene=GRMZM2G139815

## Sheet: Sheet1
GRMZM2G049229
GRMZM2G001930
GRMZM2G079632
