# Supplementary material for: Global transcriptome analysis of the maize (Zea mays L.) inbred line 08LF during leaf senescence initiated by pollination-prevention
Source: PLoS One. 2017 Oct 3;12(10):e0185838. doi: 10.1371/journal.pone.0185838 (PMC5626513; doi:10.1371/journal.pone.0185838)
Supplement: S4 Table — (XLSX) [file pone.0185838.s011.xlsx]

## Sheet: Sheet1
Table S3. Primers used for qRT-PCR analyses.
	Primer name	Primer sequence	the efficiency value
	GRMZM2G033493-F	AATGCAACGGAGCCAACAAT	1.0178
	GRMZM2G033493-R	TTTGTGACAGCTTCGTTCGG
	GRMZM2G035243-F	CCAGCCATCCGTCTATCCAT	1.19828
	GRMZM2G035243-R	TCTAATCTTGCAGCGCGAAC
	GRMZM2G109070-F	GTGTACTACGAGAGGTCCGG	0.968606
	GRMZM2G109070-R	AAAGCCCCAAAACGCATCTT
	GRMZM2G117198-F	GGACACATGTTCGGGTATGC	0.942826
	GRMZM2G117198-R	ATTGGTCACTGTCTCGTCGT
	GRMZM2G170013-F	CGGTGTTGTACTTGGGGTTG	1.14362
	GRMZM2G170013-R	AGCGCTTTTCCTAACCCTCT
	GRMZM2G339563-F	ATCGTTCTTCAAGGCCAGGA	0.978461
	GRMZM2G339563-R	CATCTCGCGCTTTGAAAGGA
	GRMZM5G801627-F	TGTGCAGGCGACCATGTATA	0.90492
	GRMZM5G801627-R	CATCAACTCAAGACGCCGTT
	GRMZM2G070167-F	GCCTGAAGACCCTGATCCAT	0.909559
	GRMZM2G070167-R	ATACACACCCTTGGCTTTGC
	GRMZM2G033885-F	TCCTCCGAAGTCAAGTCCAC	0.907463
	GRMZM2G033885-R	GAGCACCTCGATCCAGATGA
	GRMZM2G043162-F	ACAACGTCAAGCTCATCACG	0.992343
	GRMZM2G043162-R	GAGGAAGCTCTGGTCGAACT
	GRMZM2G130053-F	AAGACGACGACACACTAGCA	0.919579
	GRMZM2G130053-R	TCTCGGCCTCATCCTTGTAC
	GRMZM2G059397-F	AGCTGCAACTTCACGTACAC	0.948758
	GRMZM2G059397-R	TGAAGGAGAGGATGACGACG
	GRMZM2G181605-F	GGTACCAACAAGCCACCAAG	0.968419
	GRMZM2G181605-R	AGTAGTCCTCCATGAAGCCG
	GRMZM2G088053-F	AGAGTGAGGCCCAAGATGAC	1.06756
	GRMZM2G088053-R	CTCAGCCTCTCCATCCTCAG
	GRMZM2G109627-F	CGAGGATAACTGCAACGGTG	0.940968
	GRMZM2G109627-R	GTCGTGCAGCTGATGAGAAG
	GRMZM2G062129-F	AGCAAGTCTGATGGCTCACT	0.905608
	GRMZM2G062129-R	AGCCAACCCTTGACTAGCAT
	GRMZM2G064962-F	CGAAACACCACGATCCAAGG	1.10276
	GRMZM2G064962-R	ATGTAGACTGCCTCCCACAC
	GRMZM2G098517-F	CTGAGGAAGATGGTGTCGGT	0.98732
	GRMZM2G098517-R	CCGACATGTAGCCGAACTTG
	Gene ID	Forward	Reverse
LOX1	GRMZM2G102760	CACCCAACAAAGAAAGACCCA	TCTTGAGATGCCCAAAGCGT
LOX1	GRMZM2G156861	CCAAGAGCGACCCCAACAG	GGATGACGGCGTTCACCAG
LOX1	GRMZM2G109056	GTGAGCCAGACAAGGGTGAA	AGTTGGGGTCTGTCTCTGTTG
LOX2	GRMZM2G015419	CGACGCAAAGTCGGGCG	ACCTCCTTGTGGTGCTCGTT
LOX3	GRMZM2G070092	CCTTCACAGGCAAGCCTCC	GTTCTTGCCCTCCTCGAACT
LOX3	GRMZM2G104843	GAGACCGACCCAAGAAAGGG	TTCTTCTCGAACCAGCCCAC
LOX5	GRMZM2G040095	GTGTACACTCCACCGGACAG	GTTGAGCCAGTGAGTGACGA
AOC	GRMZM2G415793	GAACCATCTCTGCCTGCCAT	TATTGGTGCTACCACGCACG
AOS	GRMZM2G002178	ACCAGCGTCACCAAAGCTAC	AAGAAATGGGACCCTGTCACG
AOS	GRMZM2G067225	TGAGTGGACGTGACAGAGTG	CACCTACAATCGCACGTGAAG
OPR1	GRMZM2G068947	TCCCCCTCAGAATTCCAACC	TCACCGGAATGGTTCACCTG
OPR1	GRMZM2G000236	TGGTCATTGTGGTGGAGTCA	ACCTCCATACAAATAGCCCCT
ACX	GRMZM2G099666	GAATCGGTGAAAAGCTGCCC	TCCTGTCGAGCGCATAAAGG
ACX	GRMZM2G014136	CCATGGAAGCAATGTGCGAG	ATTGGCAGCTCCACCAATCC
ACX	GRMZM2G002959	GTTTAGGCAAGGCATGGACG	TCTCGCCCAAGAGAAACCAC
MFP2	GRMZM2G459755	ATAGACGGCTGCTTCGCTTC	AATGCATGCCACTCTGTTCAC
MFP2	GRMZM2G132903	AAATGAAGCCTGCCGAGTCC	CATGCCGAAGATCGAAGCG
COI1	GRMZM2G035314	CAAGGTGTCCGAGTGTGGTT	CACCTCCGCTACAGTACGTC
JAZ2	GRMZM2G101769	TCACGAGGCAGAGAAGGGAGA	CAGCCGGGCGAGCAAATC
JAZ3	GRMZM2G114681	GCGCATCGTCATCAGTTCAC	AAAGGAGGCCGCAGATGTTT
MYC	GRMZM2G049229	CTGGAGTCGGACAGGGAGA	CAGGATCTTGGCGTCGATCT
MYC	GRMZM2G001930	CTGGAGACCGACAAGGAGAC	CGTGGTACACGTCCAGGTC
ANAC	GRMZM2G079632	AGTGGTGTAGTGCAGAAGTAGC	TGTCGTCACTTGTCACAGCTC
NYE	GRMZM2G091837	TACGCAATGTAAGCCGTCGT	AGATGCAGGTGTTGTGGTGT
PAO	GRMZM2G339563	CGTGGATTACGTGCATGCTG	TACCTAGACGCCTAGAGCCC
